# Supplementary material for: Ethyl 6-methyl-2-p-tolyl­pyrazolo[1,5-a]pyridine-5-carboxyl­ate
Source: Acta Crystallogr Sect E Struct Rep Online. 2009 Sep 9;65(Pt 10):o2372. doi: 10.1107/S1600536809035314 (PMC2970404; doi:10.1107/S1600536809035314)
Supplement: Supplementary file 1 [file e-65-o2372-sup1.cif]

##############################################################################
###                                                                        ###
###        Electronic paper (Acta Crystallographica Section E)             ###
###                                                                        ###
##############################################################################
#                                                                            #
# This CIF contains the data in a paper accepted for publication in Acta     #
# Crystallographica Section E. It conforms to the requirements of Notes      #
# for Authors for Section E, and has been peer reviewed under the auspices   #
# of the IUCr Commission on Journals.                                        #
#                                                                            #
# Full details of the Crystallographic Information File format               #
# are given in the paper "The Crystallographic Information File (CIF):       #
# a New Standard Archive File for Crystallography" by S. R. Hall, F. H.      #
# Allen and I. D. Brown [Acta Cryst. (1991), A47, 655-685].                  #
#                                                                            #
# The current version of the core CIF dictionary is obtainable from          #
# ftp://ftp.iucr.org/pub/cif_core.dic. The current version number is 2.4.    #
#                                                                            #
# Software is freely available for graphical display of the structure(s) in  #
# this CIF.  For information consult the CIF home page http://www.iucr.org/  #
# cif/home.html                                                              #
#                                                                            #
# This file may be used for bona fide research purposes within the           #
# scientific community so long as proper attribution is given to the journal # 
# article from which it was obtained.                                        #
#                                                                            #
##############################################################################
                                             
data_I
_audit_creation_method     SHELXL-97
_chemical_name_systematic
;
Ethyl 6-methyl-2-<i>p</i>-tolylpyrazolo[1,5-<i>a</i>]pyridine-5-carboxylate
;
_chemical_name_common     ?
_chemical_formula_moiety     'C18 H18 N2 O2'
_chemical_formula_sum     'C18 H18 N2 O2'
_chemical_formula_iupac     'C18 H18 N2 O2'
_chemical_formula_weight     294.34
_chemical_melting_point     ?
_symmetry_cell_setting     Monoclinic
_symmetry_space_group_name_H-M     'P 21/c'
_symmetry_space_group_name_Hall     '-P 2ybc'
loop_
    _symmetry_equiv_pos_as_xyz
    'x, y, z'
    '-x, y+1/2, -z+1/2'
    '-x, -y, -z'
    'x, -y-1/2, z-1/2'
_cell_length_a     6.8352(3)
_cell_length_b     30.3999(11)
_cell_length_c     7.5409(3)
_cell_angle_alpha     90.00
_cell_angle_beta     97.375(2)
_cell_angle_gamma     90.00
_cell_volume     1553.96(11)
_cell_formula_units_Z     4
_cell_measurement_reflns_used     4574
_cell_measurement_theta_min     2.68
_cell_measurement_theta_max     24.20
_cell_measurement_temperature     293(2)
_exptl_crystal_description     block
_exptl_crystal_colour     colourless
_exptl_crystal_size_max     0.43
_exptl_crystal_size_mid     0.32
_exptl_crystal_size_min     0.21
_exptl_crystal_density_diffrn     1.258
_exptl_crystal_density_meas     ?
_exptl_crystal_density_method     'not measured'
_exptl_crystal_F_000     624
_exptl_absorpt_coefficient_mu     0.083
_exptl_absorpt_correction_type     'multi-scan'
_exptl_absorpt_process_details     '(SADABS; Sheldrick, 1996)'
_exptl_absorpt_correction_T_min     0.9652
_exptl_absorpt_correction_T_max     0.9828
_exptl_special_details
;
;
_diffrn_ambient_temperature     293(2)
_diffrn_radiation_type     MoK\a
_diffrn_radiation_wavelength     0.71073
_diffrn_radiation_source     'fine-focus sealed tube'
_diffrn_radiation_monochromator     graphite
_diffrn_measurement_device_type     'Bruker SMART CCD area-detector'
_diffrn_measurement_method     '\f and \w'
_diffrn_detector_area_resol_mean     ?
_diffrn_reflns_number     18651
_diffrn_reflns_av_R_equivalents     0.0362
_diffrn_reflns_av_sigmaI/netI     0.0275
_diffrn_reflns_theta_min     1.34
_diffrn_reflns_theta_max     26.34
_diffrn_reflns_theta_full     26.34
_diffrn_measured_fraction_theta_max     0.998
_diffrn_measured_fraction_theta_full     0.998
_diffrn_reflns_limit_h_min     -8
_diffrn_reflns_limit_h_max     8
_diffrn_reflns_limit_k_min     -37
_diffrn_reflns_limit_k_max     37
_diffrn_reflns_limit_l_min     -9
_diffrn_reflns_limit_l_max     9
_diffrn_standards_number     0
_diffrn_standards_interval_count     ?
_diffrn_standards_interval_time     ?
_diffrn_standards_decay_%     0
_refine_special_details
;
Refinement of <i>F</i>^2^ against ALL reflections. The weighted <i>R</i>-factor
<i>wR</i> and goodness of fit <i>S</i> are based on <i>F</i>^2^, conventional
<i>R</i>-factors <i>R</i> are based on <i>F</i>, with <i>F</i> set to zero for
negative <i>F</i>^2^. The threshold expression of <i>F</i>^2^ >
\s(<i>F</i>^2^) is used only for calculating <i>R</i>-factors(gt) <i>etc</i>.
and is not relevant to the choice of reflections for refinement.
<i>R</i>-factors based on <i>F</i>^2^ are statistically about twice as large
as those based on <i>F</i>, and <i>R</i>- factors based on ALL data will be
even larger.
;
_reflns_number_total     3181
_reflns_number_gt     2166
_reflns_threshold_expression     I>2\s(I)
_refine_ls_structure_factor_coef     Fsqd
_refine_ls_matrix_type     full
_refine_ls_R_factor_all     0.0890
_refine_ls_R_factor_gt     0.0558
_refine_ls_wR_factor_gt     0.1284
_refine_ls_wR_factor_ref     0.1478
_refine_ls_goodness_of_fit_ref     1.070
_refine_ls_restrained_S_all     1.070
_refine_ls_number_reflns     3181
_refine_ls_number_parameters     199
_refine_ls_number_restraints     0
_refine_ls_hydrogen_treatment     constr
_refine_ls_weighting_scheme     calc
_refine_ls_weighting_details
         'calc w=1/[\s^2^(Fo^2^)+(0.0589P)^2^+0.5452P] where P=(Fo^2^+2Fc^2^)/3'
_atom_sites_solution_hydrogens     geom
_atom_sites_solution_primary     direct
_atom_sites_solution_secondary     difmap
_refine_ls_shift/su_max     0.000
_refine_ls_shift/su_mean     0.000
_refine_diff_density_max     0.228
_refine_diff_density_min     -0.224
_refine_ls_extinction_method     none
_refine_ls_extinction_coef     ?
loop_
    _atom_type_symbol
    _atom_type_description
    _atom_type_scat_dispersion_real
    _atom_type_scat_dispersion_imag
    _atom_type_scat_source
    'C' 'C' 0.0033 0.0016
                         'International Tables Vol C Tables 4.2.6.8 and 6.1.1.4'
    'H' 'H' 0.0000 0.0000
                         'International Tables Vol C Tables 4.2.6.8 and 6.1.1.4'
    'N' 'N' 0.0061 0.0033
                         'International Tables Vol C Tables 4.2.6.8 and 6.1.1.4'
    'O' 'O' 0.0106 0.0060
                         'International Tables Vol C Tables 4.2.6.8 and 6.1.1.4'
_computing_data_collection     'SMART (Bruker, 1998)'
_computing_cell_refinement     'SAINT (Bruker, 1999)'
_computing_data_reduction     'SAINT (Bruker, 1999)'
_computing_structure_solution     'SHELXTL (Sheldrick, 2008)'
_computing_structure_refinement     'SHELXTL (Sheldrick, 2008)'
_computing_molecular_graphics     'SHELXTL (Sheldrick, 2008)'
_computing_publication_material     'SHELXTL (Sheldrick, 2008)'
loop_
    _atom_site_type_symbol
    _atom_site_label
    _atom_site_fract_x
    _atom_site_fract_y
    _atom_site_fract_z
    _atom_site_U_iso_or_equiv
    _atom_site_adp_type
    _atom_site_calc_flag
    _atom_site_refinement_flags
    _atom_site_occupancy
    _atom_site_disorder_assembly
    _atom_site_disorder_group
    N N1 0.3372(2) 0.65607(5) 0.5370(2) 0.0429(4) Uani d . 1 . .
    N N2 0.3988(2) 0.61395(6) 0.5589(2) 0.0482(4) Uani d . 1 . .
    O O2 0.3651(2) 0.81645(4) 0.5569(2) 0.0561(4) Uani d . 1 . .
    O O3 0.0666(3) 0.80858(6) 0.4073(3) 0.0806(6) Uani d . 1 . .
    C C1 1.0771(5) 0.46224(8) 0.7690(4) 0.0820(8) Uani d . 1 . .
    H H1A 1.2123 0.4711 0.7975 0.123 Uiso calc R 1 . .
    H H1B 1.0627 0.4450 0.6615 0.123 Uiso calc R 1 . .
    H H1C 1.0386 0.4450 0.8654 0.123 Uiso calc R 1 . .
    C C2 0.9475(4) 0.50258(8) 0.7418(3) 0.0589(6) Uani d . 1 . .
    C C3 1.0264(4) 0.54415(8) 0.7553(3) 0.0638(6) Uani d . 1 . .
    H H3A 1.1619 0.5474 0.7852 0.077 Uiso calc R 1 . .
    C C4 0.9101(3) 0.58130(7) 0.7255(3) 0.0563(6) Uani d . 1 . .
    H H4A 0.9683 0.6090 0.7366 0.068 Uiso calc R 1 . .
    C C5 0.7080(3) 0.57786(6) 0.6794(3) 0.0460(5) Uani d . 1 . .
    C C6 0.6282(4) 0.53587(7) 0.6683(3) 0.0636(6) Uani d . 1 . .
    H H6A 0.4927 0.5324 0.6392 0.076 Uiso calc R 1 . .
    C C7 0.7463(4) 0.49920(8) 0.6995(4) 0.0695(7) Uani d . 1 . .
    H H7A 0.6885 0.4715 0.6918 0.083 Uiso calc R 1 . .
    C C8 0.5871(3) 0.61754(6) 0.6386(3) 0.0435(5) Uani d . 1 . .
    C C9 0.6428(3) 0.66109(7) 0.6684(3) 0.0464(5) Uani d . 1 . .
    H H9A 0.7643 0.6714 0.7221 0.056 Uiso calc R 1 . .
    C C10 0.4813(3) 0.68603(6) 0.6023(3) 0.0423(5) Uani d . 1 . .
    C C11 0.4335(3) 0.73089(6) 0.5842(3) 0.0440(5) Uani d . 1 . .
    H H11A 0.5260 0.7519 0.6288 0.053 Uiso calc R 1 . .
    C C12 0.2535(3) 0.74423(7) 0.5024(2) 0.0412(5) Uani d . 1 . .
    C C13 0.1075(3) 0.71204(7) 0.4353(3) 0.0441(5) Uani d . 1 . .
    C C14 0.1553(3) 0.66890(7) 0.4564(3) 0.0473(5) Uani d . 1 . .
    H H14A 0.0628 0.6476 0.4153 0.057 Uiso calc R 1 . .
    C C15 -0.0942(3) 0.72349(8) 0.3412(3) 0.0557(6) Uani d . 1 . .
    H H15A -0.1660 0.6970 0.3083 0.084 Uiso calc R 1 . .
    H H15B -0.0807 0.7403 0.2357 0.084 Uiso calc R 1 . .
    H H15C -0.1644 0.7405 0.4197 0.084 Uiso calc R 1 . .
    C C16 0.2140(3) 0.79236(7) 0.4827(3) 0.0476(5) Uani d . 1 . .
    C C17 0.3473(4) 0.86376(7) 0.5387(3) 0.0624(6) Uani d . 1 . .
    H H17A 0.2408 0.8744 0.6007 0.075 Uiso calc R 1 . .
    H H17B 0.3190 0.8718 0.4135 0.075 Uiso calc R 1 . .
    C C18 0.5387(4) 0.88348(8) 0.6182(3) 0.0757(8) Uani d . 1 . .
    H H18A 0.5313 0.9149 0.6078 0.114 Uiso calc R 1 . .
    H H18B 0.6429 0.8727 0.5557 0.114 Uiso calc R 1 . .
    H H18C 0.5649 0.8755 0.7421 0.114 Uiso calc R 1 . .
loop_
    _atom_site_aniso_label
    _atom_site_aniso_U_11
    _atom_site_aniso_U_22
    _atom_site_aniso_U_33
    _atom_site_aniso_U_12
    _atom_site_aniso_U_13
    _atom_site_aniso_U_23
    N1 0.0375(9) 0.0432(10) 0.0472(9) -0.0043(7) 0.0016(7) -0.0009(7)
    N2 0.0473(10) 0.0404(10) 0.0560(10) -0.0027(8) 0.0035(8) -0.0002(8)
    O2 0.0546(9) 0.0407(9) 0.0710(10) -0.0009(7) 0.0008(7) 0.0056(7)
    O3 0.0562(10) 0.0558(11) 0.1210(15) 0.0076(8) -0.0225(10) 0.0140(10)
    C1 0.101(2) 0.0602(17) 0.0863(19) 0.0314(15) 0.0167(16) 0.0084(14)
    C2 0.0711(17) 0.0490(14) 0.0574(13) 0.0134(12) 0.0116(11) 0.0033(10)
    C3 0.0520(14) 0.0598(16) 0.0790(17) 0.0093(12) 0.0058(12) 0.0061(12)
    C4 0.0516(13) 0.0448(13) 0.0719(15) 0.0004(10) 0.0062(11) 0.0037(11)
    C5 0.0476(12) 0.0423(12) 0.0487(11) 0.0007(9) 0.0078(9) -0.0003(9)
    C6 0.0553(14) 0.0488(14) 0.0850(17) -0.0039(11) 0.0027(12) -0.0019(12)
    C7 0.0785(18) 0.0384(13) 0.0909(19) -0.0012(12) 0.0081(14) 0.0013(12)
    C8 0.0414(11) 0.0436(12) 0.0454(11) -0.0024(9) 0.0050(9) 0.0006(9)
    C9 0.0388(11) 0.0441(12) 0.0547(12) -0.0031(9) -0.0007(9) 0.0001(9)
    C10 0.0372(10) 0.0432(12) 0.0455(11) -0.0049(9) 0.0022(8) -0.0004(8)
    C11 0.0405(11) 0.0407(11) 0.0500(11) -0.0051(9) 0.0022(9) -0.0001(9)
    C12 0.0374(10) 0.0451(12) 0.0411(10) -0.0001(9) 0.0045(8) 0.0038(8)
    C13 0.0361(10) 0.0534(13) 0.0425(11) -0.0011(9) 0.0036(8) 0.0030(9)
    C14 0.0367(11) 0.0533(13) 0.0502(12) -0.0071(9) -0.0008(9) -0.0013(9)
    C15 0.0408(12) 0.0626(14) 0.0609(14) -0.0007(10) -0.0042(10) 0.0036(11)
    C16 0.0406(11) 0.0510(13) 0.0512(12) 0.0006(10) 0.0055(9) 0.0055(10)
    C17 0.0741(17) 0.0418(13) 0.0731(16) 0.0030(12) 0.0157(13) 0.0056(11)
    C18 0.094(2) 0.0588(16) 0.0740(17) -0.0194(14) 0.0101(15) -0.0054(13)
_geom_special_details
;
All e.s.d.'s (except the e.s.d. in the dihedral angle between two l.s. planes)
are estimated using the full covariance matrix. The cell e.s.d.'s are taken
into account individually in the estimation of e.s.d.'s in distances, angles
and torsion angles; correlations between e.s.d.'s in cell parameters are only
used when they are defined by crystal symmetry. An approximate (isotropic)
treatment of cell e.s.d.'s is used for estimating e.s.d.'s involving l.s.
planes.
;
loop_
    _geom_bond_atom_site_label_1
    _geom_bond_atom_site_label_2
    _geom_bond_site_symmetry_2
    _geom_bond_distance
    _geom_bond_publ_flag
    N1 N2 . 1.351(2) ?
    N1 C14 . 1.369(2) ?
    N1 C10 . 1.385(2) ?
    N2 C8 . 1.353(2) ?
    O2 C16 . 1.330(2) ?
    O2 C17 . 1.448(3) ?
    O3 C16 . 1.198(2) ?
    C1 C2 . 1.511(3) ?
    C1 H1A . 0.9600 ?
    C1 H1B . 0.9600 ?
    C1 H1C . 0.9600 ?
    C2 C3 . 1.373(3) ?
    C2 C7 . 1.375(4) ?
    C3 C4 . 1.383(3) ?
    C3 H3A . 0.9300 ?
    C4 C5 . 1.384(3) ?
    C4 H4A . 0.9300 ?
    C5 C6 . 1.386(3) ?
    C5 C8 . 1.472(3) ?
    C6 C7 . 1.379(3) ?
    C6 H6A . 0.9300 ?
    C7 H7A . 0.9300 ?
    C8 C9 . 1.388(3) ?
    C9 C10 . 1.379(3) ?
    C9 H9A . 0.9300 ?
    C10 C11 . 1.405(3) ?
    C11 C12 . 1.365(3) ?
    C11 H11A . 0.9300 ?
    C12 C13 . 1.442(3) ?
    C12 C16 . 1.492(3) ?
    C13 C14 . 1.356(3) ?
    C13 C15 . 1.508(3) ?
    C14 H14A . 0.9300 ?
    C15 H15A . 0.9600 ?
    C15 H15B . 0.9600 ?
    C15 H15C . 0.9600 ?
    C17 C18 . 1.493(3) ?
    C17 H17A . 0.9700 ?
    C17 H17B . 0.9700 ?
    C18 H18A . 0.9600 ?
    C18 H18B . 0.9600 ?
    C18 H18C . 0.9600 ?
loop_
    _geom_angle_atom_site_label_1
    _geom_angle_atom_site_label_2
    _geom_angle_atom_site_label_3
    _geom_angle_site_symmetry_1
    _geom_angle_site_symmetry_3
    _geom_angle
    _geom_angle_publ_flag
    N2 N1 C14 . . 125.13(17) ?
    N2 N1 C10 . . 112.56(16) ?
    C14 N1 C10 . . 122.30(17) ?
    N1 N2 C8 . . 103.98(15) ?
    C16 O2 C17 . . 117.10(17) ?
    C2 C1 H1A . . 109.5 ?
    C2 C1 H1B . . 109.5 ?
    H1A C1 H1B . . 109.5 ?
    C2 C1 H1C . . 109.5 ?
    H1A C1 H1C . . 109.5 ?
    H1B C1 H1C . . 109.5 ?
    C3 C2 C7 . . 117.3(2) ?
    C3 C2 C1 . . 121.3(2) ?
    C7 C2 C1 . . 121.5(2) ?
    C2 C3 C4 . . 121.8(2) ?
    C2 C3 H3A . . 119.1 ?
    C4 C3 H3A . . 119.1 ?
    C3 C4 C5 . . 120.9(2) ?
    C3 C4 H4A . . 119.6 ?
    C5 C4 H4A . . 119.6 ?
    C4 C5 C6 . . 117.2(2) ?
    C4 C5 C8 . . 120.38(19) ?
    C6 C5 C8 . . 122.4(2) ?
    C7 C6 C5 . . 121.1(2) ?
    C7 C6 H6A . . 119.4 ?
    C5 C6 H6A . . 119.4 ?
    C2 C7 C6 . . 121.7(2) ?
    C2 C7 H7A . . 119.2 ?
    C6 C7 H7A . . 119.2 ?
    N2 C8 C9 . . 111.98(17) ?
    N2 C8 C5 . . 120.22(18) ?
    C9 C8 C5 . . 127.78(18) ?
    C10 C9 C8 . . 106.01(17) ?
    C10 C9 H9A . . 127.0 ?
    C8 C9 H9A . . 127.0 ?
    C9 C10 N1 . . 105.47(17) ?
    C9 C10 C11 . . 137.25(19) ?
    N1 C10 C11 . . 117.27(17) ?
    C12 C11 C10 . . 121.13(18) ?
    C12 C11 H11A . . 119.4 ?
    C10 C11 H11A . . 119.4 ?
    C11 C12 C13 . . 120.00(19) ?
    C11 C12 C16 . . 118.51(18) ?
    C13 C12 C16 . . 121.49(17) ?
    C14 C13 C12 . . 117.99(18) ?
    C14 C13 C15 . . 118.08(18) ?
    C12 C13 C15 . . 123.93(19) ?
    C13 C14 N1 . . 121.30(19) ?
    C13 C14 H14A . . 119.3 ?
    N1 C14 H14A . . 119.3 ?
    C13 C15 H15A . . 109.5 ?
    C13 C15 H15B . . 109.5 ?
    H15A C15 H15B . . 109.5 ?
    C13 C15 H15C . . 109.5 ?
    H15A C15 H15C . . 109.5 ?
    H15B C15 H15C . . 109.5 ?
    O3 C16 O2 . . 122.3(2) ?
    O3 C16 C12 . . 125.6(2) ?
    O2 C16 C12 . . 112.17(17) ?
    O2 C17 C18 . . 107.6(2) ?
    O2 C17 H17A . . 110.2 ?
    C18 C17 H17A . . 110.2 ?
    O2 C17 H17B . . 110.2 ?
    C18 C17 H17B . . 110.2 ?
    H17A C17 H17B . . 108.5 ?
    C17 C18 H18A . . 109.5 ?
    C17 C18 H18B . . 109.5 ?
    H18A C18 H18B . . 109.5 ?
    C17 C18 H18C . . 109.5 ?
    H18A C18 H18C . . 109.5 ?
    H18B C18 H18C . . 109.5 ?
loop_
    _geom_torsion_atom_site_label_1
    _geom_torsion_atom_site_label_2
    _geom_torsion_atom_site_label_3
    _geom_torsion_atom_site_label_4
    _geom_torsion_site_symmetry_1
    _geom_torsion_site_symmetry_2
    _geom_torsion_site_symmetry_3
    _geom_torsion_site_symmetry_4
    _geom_torsion
    _geom_torsion_publ_flag
    C14 N1 N2 C8 . . . . 178.09(17) ?
    C10 N1 N2 C8 . . . . -0.5(2) ?
    C7 C2 C3 C4 . . . . -0.8(4) ?
    C1 C2 C3 C4 . . . . 178.1(2) ?
    C2 C3 C4 C5 . . . . -0.5(4) ?
    C3 C4 C5 C6 . . . . 1.3(3) ?
    C3 C4 C5 C8 . . . . -176.7(2) ?
    C4 C5 C6 C7 . . . . -0.9(4) ?
    C8 C5 C6 C7 . . . . 177.0(2) ?
    C3 C2 C7 C6 . . . . 1.2(4) ?
    C1 C2 C7 C6 . . . . -177.6(2) ?
    C5 C6 C7 C2 . . . . -0.4(4) ?
    N1 N2 C8 C9 . . . . 0.7(2) ?
    N1 N2 C8 C5 . . . . -178.00(17) ?
    C4 C5 C8 N2 . . . . 166.40(19) ?
    C6 C5 C8 N2 . . . . -11.4(3) ?
    C4 C5 C8 C9 . . . . -12.0(3) ?
    C6 C5 C8 C9 . . . . 170.1(2) ?
    N2 C8 C9 C10 . . . . -0.6(2) ?
    C5 C8 C9 C10 . . . . 177.97(19) ?
    C8 C9 C10 N1 . . . . 0.2(2) ?
    C8 C9 C10 C11 . . . . -178.5(2) ?
    N2 N1 C10 C9 . . . . 0.2(2) ?
    C14 N1 C10 C9 . . . . -178.47(17) ?
    N2 N1 C10 C11 . . . . 179.20(16) ?
    C14 N1 C10 C11 . . . . 0.5(3) ?
    C9 C10 C11 C12 . . . . 177.3(2) ?
    N1 C10 C11 C12 . . . . -1.3(3) ?
    C10 C11 C12 C13 . . . . 1.0(3) ?
    C10 C11 C12 C16 . . . . -178.23(18) ?
    C11 C12 C13 C14 . . . . 0.0(3) ?
    C16 C12 C13 C14 . . . . 179.22(18) ?
    C11 C12 C13 C15 . . . . -179.27(19) ?
    C16 C12 C13 C15 . . . . -0.1(3) ?
    C12 C13 C14 N1 . . . . -0.7(3) ?
    C15 C13 C14 N1 . . . . 178.58(18) ?
    N2 N1 C14 C13 . . . . -178.02(18) ?
    C10 N1 C14 C13 . . . . 0.5(3) ?
    C17 O2 C16 O3 . . . . -1.8(3) ?
    C17 O2 C16 C12 . . . . 177.15(17) ?
    C11 C12 C16 O3 . . . . 176.6(2) ?
    C13 C12 C16 O3 . . . . -2.6(3) ?
    C11 C12 C16 O2 . . . . -2.3(3) ?
    C13 C12 C16 O2 . . . . 178.51(17) ?
    C16 O2 C17 C18 . . . . -175.41(18) ?
loop_
    _geom_hbond_atom_site_label_D
    _geom_hbond_atom_site_label_H
    _geom_hbond_atom_site_label_A
    _geom_hbond_site_symmetry_A
    _geom_hbond_distance_DH
    _geom_hbond_distance_HA
    _geom_hbond_distance_DA
    _geom_hbond_angle_DHA
    C9 H9A O3 4_676 0.93 2.42 3.339(3) 170.0
data_global
_journal_date_recd_electronic     2009-08-29
_journal_date_accepted     2009-09-01
_journal_name_full     'Acta Crystallographica, Section E'
_journal_year     2009
_journal_volume     65
_journal_issue     10
_journal_page_first     o2372
_journal_page_last     o2372
_journal_paper_category     QO
_journal_coeditor_code     CV2611
_publ_contact_author_name     'Jian-wu Wang'
_publ_contact_author_address
;
School of Chemistry and Chemical Engineering,
Shandong University,
Jinan 250100,
People's Republic of China
;
_publ_contact_author_email     yugp2005@yahoo.com.cn
_publ_contact_author_fax     '+86-531-88564464'
_publ_contact_author_phone     '+86-531-88564464'
_publ_section_title
;
Ethyl 6-methyl-2-<i>p</i>-tolylpyrazolo[1,5-<i>a</i>]pyridine-5-carboxylate
;
loop_
    _publ_author_name
    _publ_author_footnote
    _publ_author_address
    'Jiong Jia' .
;
School of Chemistry and Chemical Engineering,
Shandong University,
Jinan 250100,
People's Republic of China
;
    'Yan-qing Ge' .
;
School of Chemistry and Chemical Engineering,
Shandong University,
Jinan 250100,
People's Republic of China
;
    'Gui-long Zhao' .
;
School of Chemistry and Chemical Engineering,
Shandong University,
Jinan 250100,
People's Republic of China
;
    'Jian-wu Wang' .
;
School of Chemistry and Chemical Engineering,
Shandong University,
Jinan 250100,
People's Republic of China
;
