# Supplementary material for: Ethyl 6-methyl-2-p-tolyl­pyrazolo[1,5-a]pyridine-5-carboxyl­ate
Source: Acta Crystallogr Sect E Struct Rep Online. 2009 Sep 9;65(Pt 10):o2372. doi: 10.1107/S1600536809035314 (PMC2970404; doi:10.1107/S1600536809035314)
Supplement: Supplementary file 2 [file e-65-o2372-Isup2.hkl]

# 
# h,k,l, Fc-squared, Fo-squared, sigma(Fo-squared) and status flag 
# 
data_I
_shelx_title ' 071214c in P2(1)/c' 
_shelx_refln_list_code          4 
_shelx_F_calc_maximum      246.52 
_exptl_crystal_F_000       624.00 
_reflns_d_resolution_high  0.8008 
 
loop_ 
 _symmetry_equiv_pos_as_xyz 
 'x, y, z' 
 '-x, y+1/2, -z+1/2' 
 '-x, -y, -z' 
 'x, -y-1/2, z-1/2' 
 
_cell_length_a     6.8352 
_cell_length_b    30.3999 
_cell_length_c     7.5409 
_cell_angle_alpha  90.000 
_cell_angle_beta   97.375 
_cell_angle_gamma  90.000 
 
_shelx_F_squared_multiplier     1.000 
 
loop_ 
 _refln_index_h 
 _refln_index_k 
 _refln_index_l 
 _refln_F_squared_calc 
 _refln_F_squared_meas 
 _refln_F_squared_sigma 
 _refln_observed_status 
   1   0   0      376.23      335.98      3.96 o 
   2   0   0     1346.52     1232.20     12.96 o 
   3   0   0     1710.89     1651.83     15.92 o 
   4   0   0     1071.34     1133.22     12.15 o 
   5   0   0       38.06       34.46      2.59 o 
   6   0   0      142.92      119.21      4.44 o 
   7   0   0      124.59      131.17      9.82 o 
   8   0   0       10.35       12.57      5.83 o 
   1   1   0     7752.43     7212.75     53.44 o 
   2   1   0      254.96      235.45      2.46 o 
   3   1   0       56.91       64.71      1.44 o 
   4   1   0        6.03        4.47      0.81 o 
   5   1   0        0.14       -0.81      0.99 o 
   6   1   0       23.82       25.25      2.78 o 
   7   1   0        7.36        7.72      3.57 o 
   8   1   0        4.07       12.82      4.01 o 
   0   2   0     3532.08     2152.12     47.13 o 
   1   2   0     1262.45     1134.89      8.62 o 
   2   2   0      193.72      163.51      2.02 o 
   3   2   0      995.65     1007.41      7.41 o 
   4   2   0      273.95      276.91      3.25 o 
   5   2   0       35.82       33.77      2.06 o 
   6   2   0        9.03       13.25      2.16 o 
   7   2   0       29.05       36.27      4.58 o 
   8   2   0        2.63        9.35      4.57 o 
   1   3   0     6193.71     5746.63     40.10 o 
   2   3   0       14.01       17.88      0.96 o 
   3   3   0      252.81      231.41      2.64 o 
   4   3   0        5.63        5.78      0.89 o 
   5   3   0      330.67      317.76      4.16 o 
   6   3   0       43.56       42.65      2.80 o 
   7   3   0       18.24       14.55      5.02 o 
   8   3   0        3.73        6.34      3.89 o 
   0   4   0       86.53       77.48      2.36 o 
   1   4   0    12897.45    11927.11     73.62 o 
   2   4   0       13.43       14.44      1.35 o 
   3   4   0      512.15      596.56      5.25 o 
   4   4   0      876.16      891.30      7.16 o 
   5   4   0       61.38       67.26      2.13 o 
   6   4   0      210.51      193.63      5.51 o 
   7   4   0        0.65       -0.21      3.23 o 
   8   4   0        2.82        9.80      4.09 o 
   1   5   0     3131.44     2956.90     19.51 o 
   2   5   0       38.49       51.40      1.51 o 
   3   5   0      797.25      782.31      6.86 o 
   4   5   0      782.73      769.22      6.83 o 
   5   5   0      478.83      494.12      5.96 o 
   6   5   0        0.42        2.16      2.03 o 
   7   5   0        7.87        8.02      3.63 o 
   8   5   0       12.24       17.22      4.38 o 
   0   6   0     2959.04     2964.31     45.70 o 
   1   6   0       46.56       32.77      1.72 o 
   2   6   0      161.85      153.15      2.15 o 
   3   6   0      665.95      661.96      6.07 o 
   4   6   0      284.19      298.65      3.94 o 
   5   6   0       12.71       10.93      1.48 o 
   6   6   0      484.86      461.63      8.57 o 
   7   6   0      151.17      142.37      9.58 o 
   8   6   0        5.76       14.79      4.23 o 
   1   7   0      306.04      262.12      2.56 o 
   2   7   0      815.05      738.51      6.19 o 
   3   7   0      709.78      750.60      6.30 o 
   4   7   0       52.20       55.76      2.05 o 
   5   7   0        0.19       -1.10      1.10 o 
   6   7   0       19.33       23.27      2.89 o 
   7   7   0       96.00      102.31      8.16 o 
   8   7   0        3.02        6.56      3.77 o 
   0   8   0        1.46       -1.21      1.21 o 
   1   8   0     3596.75     3526.34     21.49 o 
   2   8   0      153.51      157.76      2.00 o 
   3   8   0        0.73        3.75      0.77 o 
   4   8   0       62.50       61.65      1.96 o 
   5   8   0      175.30      166.15      3.55 o 
   6   8   0      201.40      194.41      5.68 o 
   7   8   0       79.67       84.65      5.34 o 
   8   8   0        0.31        9.21      3.86 o 
   1   9   0        1.24        1.77      0.54 o 
   2   9   0      228.11      225.61      2.65 o 
   3   9   0     1384.90     1480.11     11.63 o 
   4   9   0       78.68       85.19      2.26 o 
   5   9   0        2.69        3.09      1.36 o 
   6   9   0       71.93       65.71      3.85 o 
   7   9   0        0.07        3.71      2.95 o 
   8   9   0       19.08       23.56      4.61 o 
   0  10   0      417.11      424.66      4.86 o 
   1  10   0      115.48      120.40      1.83 o 
   2  10   0      431.14      545.47      4.59 o 
   3  10   0      695.53      690.63      6.47 o 
   4  10   0       29.13       39.49      1.97 o 
   5  10   0       13.33       12.81      1.85 o 
   6  10   0      185.76      177.00      5.55 o 
   7  10   0        7.24       13.20      3.27 o 
   8  10   0        2.18       14.79      4.05 o 
   1  11   0       56.33       54.02      1.35 o 
   2  11   0      184.45      163.80      2.24 o 
   3  11   0       18.56       21.69      1.17 o 
   4  11   0       90.44       83.08      2.76 o 
   5  11   0        4.56        4.81      1.66 o 
   6  11   0       17.65       16.86      3.30 o 
   7  11   0       10.29       15.97      3.55 o 
   8  11   0       16.48       25.14      4.90 o 
   0  12   0      134.34      152.36      2.66 o 
   1  12   0        2.30        0.24      0.58 o 
   2  12   0     1786.21     1894.82     12.71 o 
   3  12   0       32.31       43.42      1.51 o 
   4  12   0       77.18       78.18      2.98 o 
   5  12   0      209.75      207.73      6.32 o 
   6  12   0       46.27       47.30      3.39 o 
   7  12   0        1.63        6.32      3.14 o 
   8  12   0        0.24        8.56      4.09 o 
   1  13   0       18.80       26.08      1.11 o 
   2  13   0       74.36      100.46      1.89 o 
   3  13   0        2.29        7.08      1.02 o 
   4  13   0       46.59       46.91      2.61 o 
   5  13   0        0.92       -1.49      1.49 o 
   6  13   0       26.04       30.22      2.77 o 
   7  13   0        0.16        9.49      3.25 o 
   0  14   0      850.03      939.11      9.64 o 
   1  14   0     1523.83     1728.54     12.46 o 
   2  14   0      871.38      877.90      7.37 o 
   3  14   0        0.63        4.57      0.94 o 
   4  14   0       23.76       29.82      2.09 o 
   5  14   0      229.60      221.81      5.33 o 
   6  14   0       11.39       12.24      2.41 o 
   7  14   0        2.30        3.48      2.57 o 
   1  15   0      442.79      472.46      4.66 o 
   2  15   0        7.76        8.15      0.96 o 
   3  15   0       85.49       74.92      2.12 o 
   4  15   0      258.01      247.61      4.75 o 
   5  15   0       17.93       17.15      2.42 o 
   6  15   0        6.35       11.53      2.35 o 
   7  15   0        7.02        9.87      2.82 o 
   0  16   0      540.04      535.37      6.43 o 
   1  16   0      346.42      359.52      4.04 o 
   2  16   0       94.54      107.26      2.42 o 
   3  16   0        1.07        1.12      1.19 o 
   4  16   0      333.58      320.72      5.53 o 
   5  16   0       19.12       24.54      2.59 o 
   6  16   0       49.80       55.16      4.60 o 
   7  16   0        2.90        4.97      3.39 o 
   1  17   0       84.96       85.58      1.94 o 
   2  17   0      106.77      103.61      2.25 o 
   3  17   0       76.23       80.94      2.82 o 
   4  17   0       66.60       71.13      3.03 o 
   5  17   0        0.75        1.83      1.94 o 
   6  17   0       56.41       59.79      4.35 o 
   7  17   0       21.47       23.03      4.04 o 
   0  18   0      114.66       94.70      2.57 o 
   1  18   0       38.70       35.51      1.44 o 
   2  18   0       66.16       73.33      2.04 o 
   3  18   0       46.05       41.21      2.33 o 
   4  18   0       53.17       53.97      2.81 o 
   5  18   0      107.05      115.71      5.72 o 
   6  18   0        1.73        6.13      2.71 o 
   7  18   0       21.53       33.22      4.58 o 
   1  19   0       35.18       37.73      1.52 o 
   2  19   0        0.32        0.62      0.93 o 
   3  19   0        2.45        2.57      1.76 o 
   4  19   0       73.40       76.29      3.82 o 
   5  19   0      105.83      115.55      5.26 o 
   6  19   0        3.40        4.27      3.68 o 
   7  19   0        1.04        2.56      3.61 o 
   0  20   0       23.63       39.03      2.00 o 
   1  20   0      439.06      443.08      5.42 o 
   2  20   0       35.27       38.94      2.38 o 
   3  20   0       87.14       81.23      3.67 o 
   4  20   0      260.68      240.66      6.01 o 
   5  20   0       13.88       13.78      3.07 o 
   6  20   0        3.41        5.06      3.29 o 
   7  20   0       26.97       39.14      5.83 o 
   1  21   0      277.76      278.89      4.60 o 
   2  21   0      183.13      188.79      3.98 o 
   3  21   0        4.01        3.68      1.98 o 
   4  21   0       95.52       90.90      4.21 o 
   5  21   0       12.23       18.79      4.06 o 
   6  21   0        0.06        4.82      3.69 o 
   7  21   0       31.14       52.71     13.18 o 
   0  22   0       60.40       60.90      5.35 o 
   1  22   0      215.70      200.58      4.58 o 
   2  22   0      224.15      193.30      4.59 o 
   3  22   0       20.95       19.16      3.03 o 
   4  22   0       15.35       12.48      2.50 o 
   5  22   0       34.16       38.15      3.98 o 
   6  22   0        0.15        3.40      3.11 o 
   1  23   0      160.39      168.06      4.36 o 
   2  23   0      576.01      515.66      8.89 o 
   3  23   0      381.50      360.92      7.14 o 
   4  23   0        8.77        6.81      2.48 o 
   5  23   0        0.76        8.19      3.09 o 
   6  23   0        0.48        1.01      3.81 o 
   0  24   0      548.15      572.62     12.04 o 
   1  24   0      289.87      248.36      5.39 o 
   2  24   0      180.44      185.20      5.48 o 
   3  24   0        8.31        3.23      2.40 o 
   4  24   0        5.66        4.37      2.81 o 
   5  24   0        2.79        3.36      2.99 o 
   6  24   0        7.50       17.57      3.70 o 
   1  25   0       45.35       52.41      3.08 o 
   2  25   0      195.05      191.93      5.65 o 
   3  25   0      112.16      110.37      5.23 o 
   4  25   0        0.02        0.68      2.56 o 
   5  25   0       12.09       19.55      5.08 o 
   6  25   0        3.31        8.69      4.28 o 
   0  26   0     1457.50     1344.41     22.01 o 
   1  26   0       93.37       89.58      4.47 o 
   2  26   0      253.43      225.92      6.10 o 
   3  26   0      147.98      117.18      5.60 o 
   4  26   0        6.13        8.06      3.00 o 
   5  26   0        0.05        1.20      3.43 o 
   6  26   0       26.29       32.92      6.42 o 
   1  27   0       92.65       80.09      5.27 o 
   2  27   0        3.63        1.42      2.59 o 
   3  27   0        0.01        3.34      2.32 o 
   4  27   0        1.62        3.29      3.35 o 
   5  27   0        3.43        2.51      5.17 o 
   0  28   0      145.71      135.13      7.60 o 
   1  28   0       15.03       13.29      2.55 o 
   2  28   0       20.71       17.02      3.10 o 
   3  28   0        0.26        4.82      2.61 o 
   4  28   0        4.43        8.69      3.79 o 
   5  28   0        6.42       11.06      4.17 o 
   1  29   0        0.49        2.29      2.15 o 
   2  29   0       18.44       17.22      3.26 o 
   3  29   0        0.71        1.45      2.46 o 
   4  29   0        0.33        1.55      5.19 o 
   5  29   0       20.23       25.76      8.44 o 
   0  30   0       44.50       37.06      6.38 o 
   1  30   0       41.38       50.57      3.80 o 
   2  30   0       43.63       50.23      4.37 o 
   3  30   0        0.02        0.54      2.50 o 
   4  30   0        0.66        3.25      3.77 o 
   5  30   0        6.30       19.29     15.51 o 
   1  31   0        7.09        5.52      2.53 o 
   2  31   0        5.44        9.88      3.65 o 
   3  31   0        0.07        2.30      2.62 o 
   4  31   0       60.53       72.70      6.68 o 
   0  32   0       29.42       36.50      5.73 o 
   1  32   0        5.22        8.99      2.66 o 
   2  32   0        0.12       -0.27      2.70 o 
   3  32   0        9.26       11.92      4.95 o 
   4  32   0        1.30        8.59     10.24 o 
   1  33   0        0.53        6.08      2.54 o 
   2  33   0        1.16        5.51      2.82 o 
   3  33   0        6.61       11.36      3.31 o 
   4  33   0        8.69       22.54      6.07 o 
   0  34   0        1.53        7.51      4.30 o 
   1  34   0       19.46       29.15      3.53 o 
   2  34   0        0.18        9.40      3.11 o 
   3  34   0       30.28       43.30      4.64 o 
   1  35   0        3.74       10.12      3.12 o 
   2  35   0        0.41        0.20      2.83 o 
   3  35   0       11.44       32.34      6.45 o 
   0  36   0       24.13       30.57     13.94 o 
   1  36   0        6.87        9.51      4.01 o 
   2  36   0        0.53        1.66      3.86 o 
   1  37   0       13.34       12.35      8.85 o 
  -8   1   1        0.89        4.64      3.84 o 
  -7   1   1       79.60       79.38      7.10 o 
  -6   1   1        4.00        2.50      2.44 o 
  -5   1   1       30.41       25.23      1.35 o 
  -4   1   1      432.92      480.12      4.48 o 
  -3   1   1      134.68      120.35      1.76 o 
  -2   1   1      527.32      484.58      3.99 o 
  -1   1   1     5245.09     5026.63     40.14 o 
   0   1   1     2021.52     1890.75     19.15 o 
   1   1   1     1013.26      932.18      7.42 o 
   2   1   1      912.82      890.69     11.96 o 
   3   1   1       36.58       23.64      1.16 o 
   4   1   1        1.66       -0.89      0.89 o 
   5   1   1       12.63        9.39      1.40 o 
   6   1   1        0.00       -0.49      1.45 o 
   7   1   1        2.89        8.23      3.79 o 
   8   1   1        1.85       11.54      4.22 o 
  -8   2   1        2.78        5.97      3.71 o 
  -7   2   1       18.05       23.94      3.92 o 
  -6   2   1       69.37       69.70      5.37 o 
  -5   2   1        7.49        9.44      1.40 o 
  -4   2   1      173.38      169.81      2.58 o 
  -3   2   1      305.82      302.73      3.19 o 
  -2   2   1       19.66       17.67      1.14 o 
  -1   2   1        7.19        5.25      0.62 o 
   0   2   1     4334.73     4230.53     33.32 o 
   1   2   1      787.42      719.29      5.50 o 
   2   2   1      169.15      172.58      2.35 o 
   3   2   1      798.59      898.39      7.29 o 
   4   2   1      369.42      352.50      4.10 o 
   5   2   1        0.08        1.33      1.24 o 
   6   2   1      170.39      163.14      4.12 o 
   7   2   1        3.57        2.25      2.68 o 
   8   2   1        1.21        6.04      7.01 o 
  -8   3   1        0.74        5.58      4.10 o 
  -7   3   1       53.88       63.93      5.30 o 
  -6   3   1        2.34        0.86      2.39 o 
  -5   3   1       44.82       48.31      2.35 o 
  -4   3   1       46.47       49.62      1.56 o 
  -3   3   1      523.38      535.52      4.76 o 
  -2   3   1      229.88      207.17      2.43 o 
  -1   3   1       66.63       48.31      1.35 o 
   0   3   1      153.41      136.18      1.95 o 
   1   3   1      252.85      259.63      2.87 o 
   2   3   1       92.44       91.04      1.75 o 
   3   3   1      439.79      465.57      4.54 o 
   4   3   1      152.44      175.27      2.85 o 
   5   3   1      389.42      365.12      5.28 o 
   6   3   1       66.78       64.86      2.95 o 
   7   3   1       38.02       41.05      3.38 o 
   8   3   1        8.90       13.81      4.55 o 
  -8   4   1       11.31       15.94      4.18 o 
  -7   4   1       65.82       64.16      4.81 o 
  -6   4   1      395.09      381.19      7.88 o 
  -5   4   1       11.00       13.98      1.64 o 
  -4   4   1      307.86      308.55      3.63 o 
  -3   4   1       52.14       58.11      1.53 o 
  -2   4   1        3.91        4.68      0.67 o 
  -1   4   1      380.47      318.02      4.20 o 
   0   4   1     1024.64      944.24      7.79 o 
   1   4   1      876.88      822.55      6.06 o 
   2   4   1      254.59      286.15      3.15 o 
   3   4   1      282.37      280.20      3.51 o 
   4   4   1        8.28        8.38      1.10 o 
   5   4   1       19.87       22.27      1.94 o 
   6   4   1      192.45      196.78      5.40 o 
   7   4   1        2.19        4.80      2.20 o 
   8   4   1        0.81        4.32      5.47 o 
  -8   5   1        2.23        8.10      3.78 o 
  -7   5   1       17.05       28.41      3.91 o 
  -6   5   1        0.22        2.37      2.56 o 
  -5   5   1      146.31      135.58      3.53 o 
  -4   5   1      167.23      165.19      2.59 o 
  -3   5   1      172.11      164.12      2.48 o 
  -2   5   1     1531.62     1422.22      9.62 o 
  -1   5   1       89.85       86.01      1.24 o 
   0   5   1       56.30       41.55      1.40 o 
   1   5   1       63.47       67.92      1.20 o 
   2   5   1      312.15      322.49      3.75 o 
   3   5   1     1675.96     1826.42     14.00 o 
   4   5   1        0.02       -0.20      0.88 o 
   5   5   1      662.33      622.61      7.36 o 
   6   5   1      185.48      171.66      4.05 o 
   7   5   1        9.32       12.81      2.68 o 
   8   5   1       16.13       33.82     10.49 o 
  -8   6   1        1.42        5.77      3.74 o 
  -7   6   1        0.11       -0.55      3.63 o 
  -6   6   1      479.69      443.01      8.49 o 
  -5   6   1        5.68        6.72      1.56 o 
  -4   6   1      549.92      562.97      7.04 o 
  -3   6   1       78.25       72.53      1.67 o 
  -2   6   1       87.26       74.34      1.39 o 
  -1   6   1        5.19        4.98      0.63 o 
   0   6   1       55.39       59.36      2.51 o 
   1   6   1     1983.35     1863.69     12.09 o 
   2   6   1      421.94      465.05      4.46 o 
   3   6   1       26.95       16.00      1.16 o 
   4   6   1      212.11      217.75      3.71 o 
   5   6   1       15.43       19.74      1.87 o 
   6   6   1       37.88       45.11      3.65 o 
   7   6   1        0.45        2.23      2.55 o 
   8   6   1        0.60        6.03      4.11 o 
  -8   7   1        1.73        4.85      3.75 o 
  -7   7   1       52.90       56.61      4.68 o 
  -6   7   1        5.92        8.98      2.52 o 
  -5   7   1       29.92       30.79      2.17 o 
  -4   7   1        0.00        0.57      0.75 o 
  -3   7   1       15.56       16.18      0.94 o 
  -2   7   1      631.76      548.81      5.25 o 
  -1   7   1      370.65      352.20      3.11 o 
   0   7   1       11.77       12.13      1.76 o 
   1   7   1      649.79      625.86      4.82 o 
   2   7   1       25.14       24.06      1.11 o 
   3   7   1      530.70      511.25      4.85 o 
   4   7   1        2.80        0.97      1.14 o 
   5   7   1      499.37      458.82      5.80 o 
   6   7   1      193.86      153.91      5.86 o 
   7   7   1       15.94       19.51      4.15 o 
   8   7   1        2.55        6.51      4.01 o 
  -8   8   1       28.33       31.57      4.44 o 
  -7   8   1      142.00      129.42      6.20 o 
  -6   8   1       41.57       45.41      3.54 o 
  -5   8   1       31.08       32.91      2.23 o 
  -4   8   1      101.44       89.51      1.98 o 
  -3   8   1      800.83      805.91      8.40 o 
  -2   8   1      606.32      551.89      4.60 o 
  -1   8   1      389.32      365.29      3.47 o 
   0   8   1       35.96       41.88      2.21 o 
   1   8   1        1.14       -0.60      0.60 o 
   2   8   1     1315.98     1392.78     11.33 o 
   3   8   1       76.98       81.75      1.98 o 
   4   8   1        1.19        2.15      1.23 o 
   5   8   1        0.01       -0.36      1.40 o 
   6   8   1       65.86       72.71      3.24 o 
   7   8   1        0.52        2.93      2.71 o 
   8   8   1       17.09       18.00      4.42 o 
  -8   9   1        5.36        9.17      3.60 o 
  -7   9   1        5.81        6.23      3.17 o 
  -6   9   1      526.51      499.13      9.31 o 
  -5   9   1       84.98       75.06      3.00 o 
  -4   9   1      466.86      449.43      4.58 o 
  -3   9   1      140.28      150.35      2.27 o 
  -2   9   1       44.24       52.56      1.24 o 
  -1   9   1       70.56       69.87      1.49 o 
   0   9   1      117.43      132.32      2.27 o 
   1   9   1       11.21       10.61      0.74 o 
   2   9   1     2134.12     2172.93     16.80 o 
   3   9   1        0.41       -0.43      0.80 o 
   4   9   1        3.98        3.14      1.36 o 
   5   9   1      269.70      255.07      4.61 o 
   6   9   1      300.01      262.68      6.98 o 
   7   9   1       46.93       42.45      6.47 o 
   8   9   1       14.53       32.15      5.11 o 
  -8  10   1        0.15        5.67      3.37 o 
  -7  10   1      128.73      136.92      6.38 o 
  -6  10   1        8.10       10.06      2.18 o 
  -5  10   1      307.90      312.74      5.45 o 
  -4  10   1       32.21       35.03      1.49 o 
  -3  10   1      117.31      120.51      2.09 o 
  -2  10   1      499.22      548.41      4.48 o 
  -1  10   1     1342.15     1359.96     10.56 o 
   0  10   1     1479.92     1524.08     12.73 o 
   1  10   1      395.14      370.88      3.62 o 
   2  10   1      218.02      179.90      2.83 o 
   3  10   1      520.73      566.62      6.15 o 
   4  10   1       11.35       12.19      1.63 o 
   5  10   1     1030.90      995.12     11.25 o 
   6  10   1       10.93       16.09      2.21 o 
   7  10   1        0.57        3.36      4.02 o 
   8  10   1        0.40        8.98      4.15 o 
  -8  11   1        0.63        2.63      3.57 o 
  -7  11   1        2.56        3.61      4.78 o 
  -6  11   1       96.26       97.01      4.20 o 
  -5  11   1      194.80      187.21      4.72 o 
  -4  11   1        0.56       -0.29      0.85 o 
  -3  11   1      628.79      620.27      5.50 o 
  -2  11   1     1367.78     1477.40      9.85 o 
  -1  11   1     1824.32     1909.94     15.59 o 
   0  11   1      523.02      505.73      4.90 o 
   1  11   1     1189.42     1344.65      9.92 o 
   2  11   1       44.25       49.34      1.40 o 
   3  11   1        2.00        5.72      1.08 o 
   4  11   1      799.34      751.29      8.82 o 
   5  11   1       53.03       52.47      2.81 o 
   6  11   1      117.74      110.72      4.23 o 
   7  11   1        2.36        3.77      2.57 o 
  -8  12   1        0.67       10.83      3.78 o 
  -7  12   1       11.39        8.47      3.29 o 
  -6  12   1        1.88        1.89      1.84 o 
  -5  12   1        0.15       -0.62      1.60 o 
  -4  12   1       52.63       61.86      2.27 o 
  -3  12   1       27.46       34.14      1.37 o 
  -2  12   1      137.57      151.44      2.19 o 
  -1  12   1     1047.74     1031.66      8.55 o 
   0  12   1      112.66      107.07      2.06 o 
   1  12   1        1.28        1.35      0.66 o 
   2  12   1      614.30      624.04      5.16 o 
   3  12   1      133.42      137.69      2.87 o 
   4  12   1       59.63       66.48      2.72 o 
   5  12   1       10.21       11.30      1.97 o 
   6  12   1       79.92       82.00      4.30 o 
   7  12   1        3.91       10.27      2.86 o 
  -8  13   1        7.92       20.06      8.53 o 
  -7  13   1       57.68       61.31      4.97 o 
  -6  13   1        0.06        0.30      1.89 o 
  -5  13   1      468.80      434.87      7.83 o 
  -4  13   1      448.04      424.03      5.22 o 
  -3  13   1       73.78       81.10      1.90 o 
  -2  13   1     1573.24     1787.69     12.97 o 
  -1  13   1      130.11      151.02      2.34 o 
   0  13   1     3276.06     3261.54     23.66 o 
   1  13   1     1919.31     2111.55     14.90 o 
   2  13   1      174.22      190.12      2.44 o 
   3  13   1      293.72      321.49      4.91 o 
   4  13   1      246.53      213.88      4.41 o 
   5  13   1       20.17       17.81      2.13 o 
   6  13   1        0.22        0.41      2.21 o 
   7  13   1        0.17        2.22      2.55 o 
  -7  14   1       15.83       18.28      3.80 o 
  -6  14   1        2.35        2.29      1.99 o 
  -5  14   1        2.90        5.78      2.07 o 
  -4  14   1       23.18       28.17      1.82 o 
  -3  14   1       57.14       59.18      1.75 o 
  -2  14   1       22.15       31.60      1.37 o 
  -1  14   1     2130.72     2246.44     15.78 o 
   0  14   1       52.97       79.47      2.43 o 
   1  14   1      200.25      253.92      3.18 o 
   2  14   1      184.52      230.75      3.42 o 
   3  14   1      110.99       99.84      2.85 o 
   4  14   1        3.69        5.87      1.58 o 
   5  14   1        4.94        4.19      1.76 o 
   6  14   1       44.15       43.65      3.57 o 
   7  14   1        2.70        5.19      3.51 o 
  -7  15   1        8.35       11.89      3.53 o 
  -6  15   1        9.95       11.76      2.45 o 
  -5  15   1      363.25      343.33      7.54 o 
  -4  15   1        8.45        9.85      1.63 o 
  -3  15   1      121.34      138.13      2.65 o 
  -2  15   1       65.23       75.87      2.60 o 
  -1  15   1        2.50        3.32      0.89 o 
   0  15   1     3032.59     3206.70     23.57 o 
   1  15   1      422.60      500.17      4.94 o 
   2  15   1      487.51      560.74      5.31 o 
   3  15   1       26.32       30.18      1.92 o 
   4  15   1      270.66      257.32      4.95 o 
   5  15   1       22.72       26.72      2.74 o 
   6  15   1       29.45       40.46      4.75 o 
   7  15   1        1.83        5.60      3.49 o 
  -7  16   1        1.07        5.44      2.89 o 
  -6  16   1        2.36        4.16      2.22 o 
  -5  16   1       59.40       69.33      3.60 o 
  -4  16   1       28.39       35.99      2.64 o 
  -3  16   1       36.22       47.87      1.82 o 
  -2  16   1       63.99       82.38      2.04 o 
  -1  16   1     1826.89     1928.56     14.03 o 
   0  16   1        8.27        3.85      1.43 o 
   1  16   1       23.10       41.06      1.50 o 
   2  16   1        1.02       -0.01      0.80 o 
   3  16   1        2.85        3.45      1.37 o 
   4  16   1      116.80      117.72      4.32 o 
   5  16   1      336.56      322.87      6.93 o 
   6  16   1        0.74        1.51      2.55 o 
   7  16   1       16.35       26.55      6.52 o 
  -7  17   1       12.13       16.06      3.39 o 
  -6  17   1      120.13      112.56      4.56 o 
  -5  17   1       69.23       82.37      3.82 o 
  -4  17   1       45.11       44.62      2.95 o 
  -3  17   1       22.21       27.02      1.47 o 
  -2  17   1       81.04       88.22      2.18 o 
  -1  17   1       48.04       72.41      1.86 o 
   0  17   1      238.74      260.54      3.65 o 
   1  17   1        3.02        1.16      0.81 o 
   2  17   1        4.91       11.64      1.62 o 
   3  17   1      429.85      422.26      7.26 o 
   4  17   1       65.55       67.15      3.67 o 
   5  17   1      139.89      130.69      6.74 o 
   6  17   1        4.21        3.51      2.85 o 
   7  17   1       17.76       30.13      7.35 o 
  -7  18   1        5.24       11.70      4.22 o 
  -6  18   1       39.27       42.72      3.36 o 
  -5  18   1      311.66      291.34      6.42 o 
  -4  18   1      432.96      438.79      7.49 o 
  -3  18   1        0.03        1.42      1.13 o 
  -2  18   1        6.93        3.14      0.95 o 
  -1  18   1      114.32      118.20      2.34 o 
   0  18   1        0.20        2.19      0.89 o 
   1  18   1        0.16       -0.75      0.75 o 
   2  18   1       74.90       72.11      2.84 o 
   3  18   1      351.61      345.04      7.71 o 
   4  18   1      178.26      178.73      5.25 o 
   5  18   1       13.93        9.48      2.55 o 
   6  18   1       37.67       41.38      6.71 o 
   7  18   1       10.02       22.40      4.75 o 
  -7  19   1        9.76       25.61      4.68 o 
  -6  19   1       15.55       20.04      2.93 o 
  -5  19   1       25.40       29.32      2.98 o 
  -4  19   1      391.41      383.04      7.07 o 
  -3  19   1      354.45      346.25      4.92 o 
  -2  19   1       66.29       70.21      2.90 o 
  -1  19   1        0.18       -0.13      0.83 o 
   0  19   1      468.16      482.78      5.52 o 
   1  19   1        0.07        0.22      0.98 o 
   2  19   1       23.69       18.82      1.96 o 
   3  19   1      591.90      591.40      9.14 o 
   4  19   1      745.78      673.35     11.72 o 
   5  19   1        8.62        8.98      2.52 o 
   6  19   1        8.93       10.57      4.17 o 
   7  19   1       14.54       13.38      8.01 o 
  -7  20   1        0.29       18.62      6.17 o 
  -6  20   1        2.56        6.81      2.82 o 
  -5  20   1      388.01      375.28     11.81 o 
  -4  20   1      329.12      321.76      6.52 o 
  -3  20   1       59.86       64.13      2.60 o 
  -2  20   1        0.83        0.64      0.91 o 
  -1  20   1      544.71      527.71      6.13 o 
   0  20   1       30.47       31.32      1.66 o 
   1  20   1      126.10      130.22      2.89 o 
   2  20   1      212.78      223.45      4.93 o 
   3  20   1      652.29      597.22      9.36 o 
   4  20   1       26.48       27.04      2.98 o 
   5  20   1       27.36       28.02      3.59 o 
   6  20   1        7.41       24.03      5.41 o 
   7  20   1        1.64        4.35      4.62 o 
  -7  21   1        2.33       15.72      5.19 o 
  -6  21   1        3.05        9.33      3.09 o 
  -5  21   1        0.01        0.98      2.69 o 
  -4  21   1      533.71      512.59     10.63 o 
  -3  21   1       15.57       16.21      1.88 o 
  -2  21   1        3.48        4.77      1.38 o 
  -1  21   1        5.10        4.32      1.10 o 
   0  21   1      387.42      392.29      5.02 o 
   1  21   1      100.75      101.08      2.70 o 
   2  21   1       15.89       18.01      2.28 o 
   3  21   1      406.29      380.64      7.38 o 
   4  21   1      338.81      292.80      6.69 o 
   5  21   1        0.00        0.17      2.67 o 
   6  21   1        0.01        6.30      5.74 o 
  -6  22   1        1.19        3.41      3.55 o 
  -5  22   1       37.27       39.00      3.97 o 
  -4  22   1        9.71       14.12      2.90 o 
  -3  22   1        0.38       -1.76      2.00 o 
  -2  22   1      593.18      568.73      7.36 o 
  -1  22   1       12.08       17.04      1.51 o 
   0  22   1        1.54        3.65      1.17 o 
   1  22   1      171.57      178.46      3.85 o 
   2  22   1       36.81       40.17      4.16 o 
   3  22   1      204.15      192.66      5.49 o 
   4  22   1        1.72        0.76      2.23 o 
   5  22   1        2.59        2.48      2.42 o 
   6  22   1        0.01        3.84      3.61 o 
  -6  23   1        0.55        3.97      3.42 o 
  -5  23   1       52.68       50.71      5.39 o 
  -4  23   1        0.11       -2.76      2.76 o 
  -3  23   1      141.78      135.04      5.31 o 
  -2  23   1       42.85       49.85      2.97 o 
  -1  23   1       36.16       45.55      2.77 o 
   0  23   1       45.27       52.26      2.21 o 
   1  23   1      911.85      872.41      9.49 o 
   2  23   1       37.77       40.86      3.01 o 
   3  23   1       58.25       65.81      3.75 o 
   4  23   1        4.66        2.72      2.23 o 
   5  23   1       16.29       15.01      3.03 o 
   6  23   1        2.76       11.66      6.23 o 
  -6  24   1       15.82       25.87      8.77 o 
  -5  24   1        7.74       16.04      4.07 o 
  -4  24   1      116.66      127.33      6.76 o 
  -3  24   1       67.11       72.07      5.38 o 
  -2  24   1      118.58      120.66      4.13 o 
  -1  24   1      315.67      324.66      6.26 o 
   0  24   1      283.25      252.30      5.38 o 
   1  24   1        7.96       14.44      1.89 o 
   2  24   1      346.58      320.62      6.71 o 
   3  24   1       96.05       96.68      4.36 o 
   4  24   1       73.59       65.39      5.11 o 
   5  24   1        1.11        3.42      3.44 o 
   6  24   1        0.25        7.95      9.65 o 
  -6  25   1        2.45       22.64     17.48 o 
  -5  25   1       10.01       15.84      4.24 o 
  -4  25   1      148.47      140.55      7.64 o 
  -3  25   1      227.34      210.34      8.57 o 
  -2  25   1      101.46      106.64      4.07 o 
  -1  25   1      596.01      556.08      8.63 o 
   0  25   1      416.26      366.64      6.70 o 
   1  25   1        3.42        5.09      2.23 o 
   2  25   1      143.69      135.47      4.67 o 
   3  25   1      240.04      225.11      6.04 o 
   4  25   1       24.58       27.35      3.68 o 
   5  25   1       25.28       31.18      4.26 o 
   6  25   1        0.57       11.77     10.58 o 
  -6  26   1        3.33       15.61     20.36 o 
  -5  26   1        7.26        4.11      3.82 o 
  -4  26   1       72.46       75.71      9.14 o 
  -3  26   1       38.74       39.38      3.67 o 
  -2  26   1       17.82       24.62      2.98 o 
  -1  26   1        1.25        4.24      1.85 o 
   0  26   1      115.35      120.80      4.12 o 
   1  26   1      187.96      184.59      5.52 o 
   2  26   1        1.13        3.90      2.36 o 
   3  26   1       50.24       62.78      4.17 o 
   4  26   1        0.88        6.17      2.55 o 
   5  26   1       12.98       20.57      3.97 o 
  -5  27   1        0.01        3.82      3.87 o 
  -4  27   1        0.25        7.89      3.63 o 
  -3  27   1       28.63       26.89      3.36 o 
  -2  27   1       53.49       63.24      4.01 o 
  -1  27   1      132.78      128.86      4.31 o 
   0  27   1       14.03       24.25      2.84 o 
   1  27   1        1.69        4.30      2.12 o 
   2  27   1        4.77        5.02      2.50 o 
   3  27   1       29.46       32.28      3.62 o 
   4  27   1       12.44       13.59      5.45 o 
   5  27   1        3.87       11.56      4.15 o 
  -5  28   1        0.18        0.56      3.62 o 
  -4  28   1       12.41       15.30      4.57 o 
  -3  28   1       13.27       16.25      3.00 o 
  -2  28   1      167.21      168.56      5.99 o 
  -1  28   1       11.55       15.76      2.39 o 
   0  28   1      184.97      173.16      5.48 o 
   1  28   1        0.23        3.77      2.14 o 
   2  28   1       31.31       27.38      3.85 o 
   3  28   1        2.82        4.14      2.79 o 
   4  28   1       16.34       18.20      3.55 o 
   5  28   1        0.97        9.54     12.17 o 
  -5  29   1       12.82       14.24      5.10 o 
  -4  29   1        0.51       11.22      7.05 o 
  -3  29   1       14.35       25.31      4.40 o 
  -2  29   1        1.04        3.65      2.42 o 
  -1  29   1        6.12        2.61      1.95 o 
   0  29   1        6.49        6.33      2.92 o 
   1  29   1      205.42      176.20      5.69 o 
   2  29   1        0.00       -0.15      2.23 o 
   3  29   1        0.26        0.32      2.66 o 
   4  29   1        8.36       10.70      3.29 o 
   5  29   1        2.22        9.50     15.90 o 
  -5  30   1        0.56        2.44      5.97 o 
  -4  30   1        0.02        6.44      3.94 o 
  -3  30   1        3.89        9.52      3.74 o 
  -2  30   1       56.47       54.65      4.11 o 
  -1  30   1       13.69       14.00      2.46 o 
   0  30   1        0.20        1.44      2.11 o 
   1  30   1        9.78       11.70      2.63 o 
   2  30   1       35.49       38.94      6.34 o 
   3  30   1       33.56       37.82      4.59 o 
   4  30   1       13.92       21.81      4.06 o 
  -4  31   1        5.63        9.55      4.24 o 
  -3  31   1        7.29       16.11      4.18 o 
  -2  31   1       16.11       16.98      3.29 o 
  -1  31   1       19.00       16.12      3.58 o 
   0  31   1        0.17       -0.13      2.18 o 
   1  31   1       14.76        8.50      3.11 o 
   2  31   1       47.85       57.63      5.26 o 
   3  31   1       18.29       18.52      3.56 o 
   4  31   1        0.46        7.26      3.51 o 
  -4  32   1       27.07       37.95     10.41 o 
  -3  32   1       33.26       52.45      7.87 o 
  -2  32   1        0.35        0.98      2.65 o 
  -1  32   1        1.21        0.96      2.72 o 
   0  32   1        2.69        1.30      2.32 o 
   1  32   1       22.31       26.02      3.71 o 
   2  32   1        2.46        7.13      3.02 o 
   3  32   1        1.30        8.52      3.21 o 
   4  32   1       14.69       25.44      8.79 o 
  -4  33   1        0.70       13.57     11.25 o 
  -3  33   1        0.91        5.99      3.91 o 
  -2  33   1        3.59        7.12      3.48 o 
  -1  33   1        3.00        5.21      2.94 o 
   0  33   1        4.34       12.00      2.90 o 
   1  33   1        3.76        2.25      2.80 o 
   2  33   1        1.50        9.14      3.16 o 
   3  33   1       33.72       49.63      4.94 o 
  -3  34   1       10.09       17.97      4.57 o 
  -2  34   1        2.01        4.92      3.77 o 
  -1  34   1       12.74       17.44      5.39 o 
   0  34   1        7.47       16.52      3.24 o 
   1  34   1        1.54        0.41      3.33 o 
   2  34   1        9.78       12.86      5.28 o 
   3  34   1       14.47       13.96      5.42 o 
  -3  35   1        0.41        9.23      4.17 o 
  -2  35   1        4.20        9.46      3.46 o 
  -1  35   1        6.38       16.23      3.58 o 
   0  35   1        2.97        3.49      3.40 o 
   1  35   1        1.17        2.45      3.00 o 
   2  35   1       29.29       34.94      7.18 o 
   3  35   1        0.03        6.86      6.10 o 
  -2  36   1       12.57       13.35      7.11 o 
  -1  36   1        9.58       12.95      4.10 o 
   0  36   1        6.71        9.33      5.79 o 
   1  36   1        1.10        0.08      3.64 o 
   2  36   1        1.03       -1.97      6.58 o 
  -1  37   1       18.49       20.04      4.17 o 
   0  37   1        1.38        6.15      5.89 o 
   1  37   1       38.93       47.38      8.51 o 
  -8   0   2        0.84        8.13      5.50 o 
  -7   0   2        1.59       -4.27      6.90 o 
  -6   0   2       23.38       21.13      4.26 o 
  -5   0   2       23.56       26.14      2.98 o 
  -4   0   2      740.37      743.74      9.91 o 
  -3   0   2      240.52      280.76      5.30 o 
  -2   0   2     4130.76     4092.19     47.79 o 
  -1   0   2    13647.01    12716.26    122.44 o 
   0   0   2      486.18      493.03      6.38 o 
   1   0   2     1217.64     1180.07     10.41 o 
   2   0   2      147.41      156.57      2.95 o 
   3   0   2       22.19       30.75      2.36 o 
   4   0   2        7.26        5.84      1.67 o 
   5   0   2      141.16      131.73      5.20 o 
   6   0   2       41.46       41.04      3.81 o 
   7   0   2       10.72       14.44      3.24 o 
   8   0   2       25.04       40.11      7.85 o 
  -8   1   2       34.36       39.01      5.64 o 
  -7   1   2       23.12       21.62      3.69 o 
  -6   1   2        6.08        1.91      2.13 o 
  -5   1   2      235.70      224.25      4.53 o 
  -4   1   2       58.61       58.85      2.01 o 
  -3   1   2       34.07       35.09      1.23 o 
  -2   1   2      695.09      622.57      6.01 o 
  -1   1   2    60770.73    54889.01    399.33 o 
   0   1   2     3372.88     3133.86     19.90 o 
   1   1   2       74.94       79.58      1.23 o 
   2   1   2       11.36        7.10      0.75 o 
   3   1   2     1480.97     1585.76     11.84 o 
   4   1   2       53.31       54.67      2.02 o 
   5   1   2       69.22       68.89      2.95 o 
   6   1   2       92.96       87.56      3.47 o 
   7   1   2       10.40       15.26      2.28 o 
   8   1   2       10.33       25.21      5.19 o 
  -8   2   2        0.48        4.76      3.54 o 
  -7   2   2        6.26        0.37      3.87 o 
  -6   2   2       76.75       79.41      3.81 o 
  -5   2   2       10.36       16.57      1.89 o 
  -4   2   2       13.49       22.51      1.45 o 
  -3   2   2      420.64      417.01      4.84 o 
  -2   2   2     1654.70     1498.99     15.38 o 
  -1   2   2     4909.77     4590.13     33.10 o 
   0   2   2    24784.63    23094.35    142.11 o 
   1   2   2        0.18        1.87      0.48 o 
   2   2   2      651.00      680.54      6.02 o 
   3   2   2       52.74       64.16      1.79 o 
   4   2   2       90.40       82.88      2.56 o 
   5   2   2        7.71        7.22      1.66 o 
   6   2   2        2.86        0.84      1.69 o 
   7   2   2        4.21        2.86      1.98 o 
   8   2   2        6.89       19.99      4.88 o 
  -8   3   2        0.39        3.91      3.49 o 
  -7   3   2        5.30        0.71      5.09 o 
  -6   3   2       55.57       61.62      3.56 o 
  -5   3   2       24.50       28.19      2.18 o 
  -4   3   2      651.27      640.42      7.00 o 
  -3   3   2       66.34       53.64      1.86 o 
  -2   3   2      645.69      646.98      6.26 o 
  -1   3   2      100.42      117.44      1.84 o 
   0   3   2     7287.40     7011.29     43.19 o 
   1   3   2       12.83       11.91      0.60 o 
   2   3   2      230.86      266.23      3.15 o 
   3   3   2      401.82      406.71      4.31 o 
   4   3   2       45.36       49.91      2.15 o 
   5   3   2      213.91      201.74      4.12 o 
   6   3   2       64.01       51.97      2.92 o 
   7   3   2        1.17        1.56      1.85 o 
   8   3   2        4.25        9.77      4.54 o 
  -8   4   2        6.86        4.60      3.44 o 
  -7   4   2       19.55       27.91      5.23 o 
  -6   4   2      224.62      217.66      5.48 o 
  -5   4   2       34.24       42.21      2.45 o 
  -4   4   2        6.56        9.38      1.20 o 
  -3   4   2       71.57       74.82      2.12 o 
  -2   4   2      236.80      249.58      3.01 o 
  -1   4   2       65.87       60.74      1.44 o 
   0   4   2     2656.67     2450.79     16.61 o 
   1   4   2        4.07       10.79      0.58 o 
   2   4   2      139.93      150.55      2.27 o 
   3   4   2     1363.72     1377.08     13.44 o 
   4   4   2      501.91      520.79      6.04 o 
   5   4   2       66.76       62.25      2.70 o 
   6   4   2        1.15        0.87      1.70 o 
   7   4   2        1.33       -0.90      1.82 o 
  -8   5   2        4.72        1.49      4.79 o 
  -7   5   2      256.70      255.74      8.04 o 
  -6   5   2       24.91       28.03      2.84 o 
  -5   5   2      414.91      415.73      6.36 o 
  -4   5   2      157.24      140.98      2.98 o 
  -3   5   2        2.27        1.90      0.78 o 
  -2   5   2     1163.29     1067.75     11.95 o 
  -1   5   2     1015.01      940.36      7.12 o 
   0   5   2      678.92      676.96      5.15 o 
   1   5   2       99.59       98.36      1.57 o 
   2   5   2      951.04      969.13     10.26 o 
   3   5   2      286.36      307.59      3.82 o 
   4   5   2       52.48       62.61      2.24 o 
   5   5   2      343.45      310.52      5.59 o 
   6   5   2       92.33      104.73      4.18 o 
   7   5   2        6.32        4.45      2.03 o 
  -8   6   2       17.48       25.94      4.32 o 
  -7   6   2        1.73        6.34      3.51 o 
  -6   6   2       56.14       59.82      3.54 o 
  -5   6   2      135.91      127.85      3.62 o 
  -4   6   2      324.48      310.66      6.75 o 
  -3   6   2        6.98        6.96      0.88 o 
  -2   6   2      263.27      240.24      2.90 o 
  -1   6   2       17.75       13.91      0.68 o 
   0   6   2      325.52      330.50      3.03 o 
   1   6   2      187.02      200.71      2.33 o 
   2   6   2      654.35      687.69      6.15 o 
   3   6   2      247.54      260.07      3.93 o 
   4   6   2      429.95      436.78      5.74 o 
   5   6   2       45.71       52.78      2.60 o 
   6   6   2      199.47      166.86      5.48 o 
   7   6   2       21.74       26.67      2.67 o 
  -8   7   2       95.74       93.23      6.48 o 
  -7   7   2      245.33      219.04      7.61 o 
  -6   7   2       70.09       68.71      3.67 o 
  -5   7   2      125.62      128.20      3.65 o 
  -4   7   2       48.14       54.96      1.91 o 
  -3   7   2       23.94       19.27      1.15 o 
  -2   7   2      354.35      299.36      4.10 o 
  -1   7   2      515.59      460.65      3.92 o 
   0   7   2      395.37      406.47      3.75 o 
   1   7   2       33.00       27.79      0.86 o 
   2   7   2      162.35      159.38      2.52 o 
   3   7   2      436.15      433.32      4.85 o 
   4   7   2        2.80        2.74      1.34 o 
   5   7   2      443.93      430.47      6.23 o 
   6   7   2      218.04      205.79      4.89 o 
   7   7   2       18.96       18.44      2.45 o 
  -8   8   2        5.15        4.29      6.64 o 
  -7   8   2        3.29        4.04      7.09 o 
  -6   8   2        4.03        2.74      2.09 o 
  -5   8   2        7.81        8.41      1.65 o 
  -4   8   2      246.17      253.10      3.82 o 
  -3   8   2      266.47      257.17      3.01 o 
  -2   8   2      305.65      295.97      3.10 o 
  -1   8   2       13.13        9.11      0.75 o 
   0   8   2        0.12        1.98      0.66 o 
   1   8   2      641.65      604.28      4.78 o 
   2   8   2      915.57     1008.50      7.87 o 
   3   8   2        4.59        6.69      1.02 o 
   4   8   2      127.97      115.85      4.35 o 
   5   8   2        2.46        8.24      1.84 o 
   6   8   2       28.71       25.24      2.43 o 
   7   8   2       29.94       29.48      3.90 o 
  -8   9   2        3.55        9.38      3.80 o 
  -7   9   2        0.05       -2.95      6.02 o 
  -6   9   2       37.82       38.78      3.46 o 
  -5   9   2       94.75       93.40      4.16 o 
  -4   9   2      172.37      170.53      3.58 o 
  -3   9   2      107.76      109.07      1.98 o 
  -2   9   2     1177.27     1122.03      7.83 o 
  -1   9   2       39.97       47.09      1.20 o 
   0   9   2      810.16      765.50      6.92 o 
   1   9   2       59.99       64.87      1.40 o 
   2   9   2      178.11      194.05      2.71 o 
   3   9   2        0.02        0.22      0.87 o 
   4   9   2      174.44      170.99      3.67 o 
   5   9   2        6.98       11.18      1.83 o 
   6   9   2       27.35       25.87      2.49 o 
   7   9   2        6.43        9.25      3.48 o 
  -8  10   2        1.53        1.19      3.81 o 
  -7  10   2        3.92        8.53      2.94 o 
  -6  10   2       19.88       19.18      3.23 o 
  -5  10   2        0.05        1.47      1.55 o 
  -4  10   2      161.04      150.55      2.84 o 
  -3  10   2       18.56       19.64      1.51 o 
  -2  10   2       58.87       59.92      1.39 o 
  -1  10   2       11.66       13.56      0.79 o 
   0  10   2        1.03        0.71      0.76 o 
   1  10   2      201.96      203.69      2.59 o 
   2  10   2     1521.54     1651.65     12.56 o 
   3  10   2        6.73        8.77      1.32 o 
   4  10   2        1.08       -0.92      1.30 o 
   5  10   2      290.04      264.89      5.81 o 
   6  10   2        6.84        8.40      2.01 o 
   7  10   2       13.81       13.66      3.36 o 
  -8  11   2        1.61        3.99      5.26 o 
  -7  11   2       64.70       78.00      4.81 o 
  -6  11   2       59.78       59.45      4.02 o 
  -5  11   2       69.69       71.51      3.33 o 
  -4  11   2      132.72      128.60      2.70 o 
  -3  11   2      880.00      942.42      9.40 o 
  -2  11   2       41.15       45.85      1.39 o 
  -1  11   2      421.69      414.88      3.89 o 
   0  11   2        2.74        4.90      0.89 o 
   1  11   2     1549.87     1685.81     12.23 o 
   2  11   2      535.35      613.83      5.88 o 
   3  11   2        1.29        1.96      1.23 o 
   4  11   2       83.30       87.04      3.22 o 
   5  11   2      286.21      280.78      5.99 o 
   6  11   2       18.89       12.30      2.20 o 
   7  11   2        1.87        2.39      4.18 o 
  -8  12   2        0.02        1.64      3.72 o 
  -7  12   2       15.27       14.62      3.26 o 
  -6  12   2       78.27       79.23      4.92 o 
  -5  12   2       40.96       45.30      2.75 o 
  -4  12   2       20.04       20.70      1.48 o 
  -3  12   2      270.67      287.82      3.48 o 
  -2  12   2        4.76        5.36      0.73 o 
  -1  12   2       22.39       32.12      1.25 o 
   0  12   2      103.98      110.75      2.24 o 
   1  12   2       15.76       11.19      0.91 o 
   2  12   2      105.48       92.90      1.89 o 
   3  12   2      152.07      147.99      3.44 o 
   4  12   2       27.99       26.73      2.23 o 
   5  12   2        0.03        2.26      1.76 o 
   6  12   2       29.72       29.99      3.09 o 
   7  12   2       25.56       19.30      7.74 o 
  -7  13   2       30.81       30.62      3.79 o 
  -6  13   2        1.82        3.43      2.60 o 
  -5  13   2       31.44       31.52      2.48 o 
  -4  13   2       39.53       42.80      2.06 o 
  -3  13   2        1.77        0.54      0.77 o 
  -2  13   2       95.73      103.72      2.03 o 
  -1  13   2      161.00      167.46      2.34 o 
   0  13   2      641.49      705.59      6.75 o 
   1  13   2       41.75       52.80      1.55 o 
   2  13   2        9.55       13.57      1.08 o 
   3  13   2       18.65       17.31      2.29 o 
   4  13   2        2.02        0.86      1.59 o 
   5  13   2       26.15       16.48      2.63 o 
   6  13   2        0.49        2.08      2.29 o 
   7  13   2       16.09       19.82      4.89 o 
  -7  14   2        2.68        1.83      2.93 o 
  -6  14   2       76.81       76.02      4.50 o 
  -5  14   2        2.31        2.35      1.80 o 
  -4  14   2       24.75       31.26      1.90 o 
  -3  14   2      115.94      116.59      2.33 o 
  -2  14   2       59.72       59.74      1.71 o 
  -1  14   2        0.13        0.91      0.79 o 
   0  14   2      207.12      234.54      3.44 o 
   1  14   2      129.01      141.09      2.39 o 
   2  14   2        5.71       10.10      1.52 o 
   3  14   2       72.34       80.08      3.34 o 
   4  14   2        2.54        1.76      1.97 o 
   5  14   2       30.25       30.44      2.97 o 
   6  14   2       11.39       15.32      3.00 o 
   7  14   2        8.60       11.91      4.46 o 
  -7  15   2        9.96       16.77      5.75 o 
  -6  15   2       54.62       59.65      4.21 o 
  -5  15   2        6.47        2.89      1.97 o 
  -4  15   2       37.44       48.36      3.14 o 
  -3  15   2      121.96      117.59      2.40 o 
  -2  15   2     1228.88     1258.70     13.19 o 
  -1  15   2      419.83      440.39      5.12 o 
   0  15   2      734.31      772.17      7.42 o 
   1  15   2      838.12      889.64      7.64 o 
   2  15   2        2.41        6.97      1.44 o 
   3  15   2      115.28      115.17      3.97 o 
   4  15   2      191.08      176.93      5.09 o 
   5  15   2       38.53       40.32      3.98 o 
   6  15   2        2.61        1.47      2.58 o 
   7  15   2       18.78       20.96      5.27 o 
  -7  16   2        7.21       16.55      5.78 o 
  -6  16   2        1.60        4.55      2.63 o 
  -5  16   2      106.05      105.46      4.20 o 
  -4  16   2       56.35       64.86      2.60 o 
  -3  16   2       39.45       40.31      1.78 o 
  -2  16   2       39.24       43.76      2.06 o 
  -1  16   2       13.36       19.76      1.37 o 
   0  16   2      169.79      154.96      2.90 o 
   1  16   2      129.66      153.90      2.62 o 
   2  16   2      297.09      293.05      5.09 o 
   3  16   2       74.02       73.25      4.26 o 
   4  16   2        6.33        4.63      2.23 o 
   5  16   2      141.52      133.97      4.82 o 
   6  16   2       32.83       38.19      3.91 o 
   7  16   2        4.87       13.45      4.32 o 
  -7  17   2        2.99        8.07      5.21 o 
  -6  17   2        0.06       -0.04      3.00 o 
  -5  17   2      264.23      262.69      6.60 o 
  -4  17   2       10.72        8.39      1.63 o 
  -3  17   2       16.51       18.02      1.50 o 
  -2  17   2        2.62        4.71      0.92 o 
  -1  17   2        1.04        0.70      1.11 o 
   0  17   2       11.66       16.48      1.32 o 
   1  17   2       10.41       12.67      1.25 o 
   2  17   2       19.31       16.24      1.82 o 
   3  17   2      205.73      187.15      5.03 o 
   4  17   2       87.38      100.37      4.38 o 
   5  17   2        2.94        4.74      2.44 o 
   6  17   2        4.43        4.56      2.92 o 
   7  17   2        3.99        7.25      4.11 o 
  -7  18   2        7.84       13.76      7.34 o 
  -6  18   2        1.14        4.66      2.74 o 
  -5  18   2        3.25        3.12      2.32 o 
  -4  18   2        4.16        4.04      1.71 o 
  -3  18   2       12.75       15.48      1.53 o 
  -2  18   2       99.75       84.88      2.70 o 
  -1  18   2       10.28       12.06      1.24 o 
   0  18   2       37.29       41.51      1.86 o 
   1  18   2       15.13       19.10      1.59 o 
   2  18   2       29.72       28.81      2.21 o 
   3  18   2      275.20      272.30      6.10 o 
   4  18   2      398.29      363.01      7.43 o 
   5  18   2       32.36       24.35      3.56 o 
   6  18   2        2.94        1.81      3.20 o 
   7  18   2       35.84       48.92      9.54 o 
  -7  19   2        1.18        6.95      4.11 o 
  -6  19   2       11.79       22.89      5.09 o 
  -5  19   2       85.80       89.87      6.29 o 
  -4  19   2       61.16       67.22      3.16 o 
  -3  19   2       32.06       36.07      2.36 o 
  -2  19   2       89.50       87.65      2.82 o 
  -1  19   2       89.00       87.69      2.46 o 
   0  19   2      120.98      120.32      2.80 o 
   1  19   2      221.05      213.35      4.00 o 
   2  19   2       80.51       75.90      3.70 o 
   3  19   2       89.80       91.60      4.03 o 
   4  19   2       14.26       17.72      2.76 o 
   5  19   2       12.78       14.62      2.88 o 
   6  19   2       30.75       33.08      6.93 o 
  -7  20   2        0.44       12.43      3.73 o 
  -6  20   2       25.77       33.79      4.15 o 
  -5  20   2       82.15       94.22      4.81 o 
  -4  20   2        3.32        2.54      2.27 o 
  -3  20   2       30.90       29.73      2.20 o 
  -2  20   2      266.88      258.43      4.68 o 
  -1  20   2       16.30       14.75      1.43 o 
   0  20   2        1.48        1.18      1.06 o 
   1  20   2        4.87        4.94      1.40 o 
   2  20   2       30.10       32.05      2.73 o 
   3  20   2       20.50       25.80      2.86 o 
   4  20   2        4.93       10.21      2.61 o 
   5  20   2        1.81        3.45      2.48 o 
   6  20   2        0.00       -2.02      2.75 o 
  -7  21   2        2.36       24.90      5.16 o 
  -6  21   2       12.44       11.84      4.43 o 
  -5  21   2        2.04        4.15      2.90 o 
  -4  21   2        3.04        1.86      2.35 o 
  -3  21   2      114.35      122.58      4.97 o 
  -2  21   2        5.61        6.73      1.38 o 
  -1  21   2       44.00       53.89      2.55 o 
   0  21   2      109.39      114.51      2.93 o 
   1  21   2       11.60       13.11      1.65 o 
   2  21   2       16.15       17.97      3.28 o 
   3  21   2      137.61      125.48      4.67 o 
   4  21   2       30.04       27.08      3.11 o 
   5  21   2        0.95        2.36      2.49 o 
   6  21   2       14.59       21.88      6.40 o 
  -6  22   2        5.51       21.52      6.41 o 
  -5  22   2        1.75        0.10      2.89 o 
  -4  22   2      143.92      139.73      5.55 o 
  -3  22   2      146.15      144.72      4.38 o 
  -2  22   2       33.83       28.38      1.94 o 
  -1  22   2       66.84       71.04      2.78 o 
   0  22   2      307.27      288.89      4.52 o 
   1  22   2      603.42      557.95      7.26 o 
   2  22   2      103.53      102.83      4.18 o 
   3  22   2      112.13       93.78      4.24 o 
   4  22   2       10.15        7.63      2.54 o 
   5  22   2        1.16        1.20      2.49 o 
   6  22   2       33.17       63.80      5.74 o 
  -6  23   2       18.15       23.73      4.81 o 
  -5  23   2        0.15        2.30      3.32 o 
  -4  23   2       33.36       37.95      3.64 o 
  -3  23   2      154.11      152.54      4.55 o 
  -2  23   2       47.95       50.82      2.66 o 
  -1  23   2      225.95      253.20      4.81 o 
   0  23   2      143.17      143.41      3.35 o 
   1  23   2      203.23      204.91      4.58 o 
   2  23   2       23.57       30.05      2.93 o 
   3  23   2       24.42       16.38      2.74 o 
   4  23   2       25.29       24.51      3.17 o 
   5  23   2        0.22        1.13      2.49 o 
   6  23   2       16.45       34.11      6.69 o 
  -6  24   2       15.60       34.41      5.20 o 
  -5  24   2        0.77        2.71      3.31 o 
  -4  24   2       26.93       39.70      4.88 o 
  -3  24   2      501.07      474.67      9.12 o 
  -2  24   2        8.79        7.97      1.74 o 
  -1  24   2      300.94      291.93      4.81 o 
   0  24   2      354.81      331.44      5.46 o 
   1  24   2      306.76      298.25      5.34 o 
   2  24   2      452.71      418.30      7.98 o 
   3  24   2       15.39        9.97      3.38 o 
   4  24   2        8.12        8.03      2.63 o 
   5  24   2        1.39        3.53      3.60 o 
   6  24   2        0.81        6.70      4.18 o 
  -6  25   2        0.00        6.97      4.57 o 
  -5  25   2        2.50        5.49      3.91 o 
  -4  25   2       20.11       21.86      4.30 o 
  -3  25   2      163.54      178.57      6.62 o 
  -2  25   2      184.53      184.34      5.02 o 
  -1  25   2      175.47      171.23      3.84 o 
   0  25   2      252.51      246.51      4.82 o 
   1  25   2      226.13      213.46      5.13 o 
   2  25   2       61.74       54.62      3.58 o 
   3  25   2       19.37       16.83      2.85 o 
   4  25   2        0.16        1.68      2.51 o 
   5  25   2        5.11        9.90      3.17 o 
  -6  26   2        0.11        9.01      5.47 o 
  -5  26   2        2.71       10.18      3.89 o 
  -4  26   2       64.09       63.91      8.10 o 
  -3  26   2        1.58       -0.75      2.85 o 
  -2  26   2       76.65       76.36      3.77 o 
  -1  26   2      345.96      328.77      6.55 o 
   0  26   2      324.45      307.30      5.42 o 
   1  26   2       80.85       83.28      3.58 o 
   2  26   2        5.88        5.35      2.28 o 
   3  26   2        1.02       -0.17      2.30 o 
   4  26   2       13.87       11.79      2.94 o 
   5  26   2       26.05       31.76      4.98 o 
  -5  27   2        0.45       10.29      5.57 o 
  -4  27   2       37.24       40.34      5.12 o 
  -3  27   2       46.57       48.10      5.20 o 
  -2  27   2       47.48       54.51      3.44 o 
  -1  27   2       88.34       97.54      4.00 o 
   0  27   2      143.29      135.99      4.93 o 
   1  27   2      100.05       83.10      4.08 o 
   2  27   2       11.31        9.50      2.59 o 
   3  27   2       18.40       15.06      3.54 o 
   4  27   2        0.50        2.07      2.92 o 
   5  27   2        2.79        1.93      4.23 o 
  -5  28   2        1.15        6.17      6.14 o 
  -4  28   2        4.01        9.79      4.07 o 
  -3  28   2        0.19        1.48      3.29 o 
  -2  28   2       16.67       11.67      3.51 o 
  -1  28   2       33.01       35.16      3.28 o 
   0  28   2       10.15       18.82      2.70 o 
   1  28   2        0.66        3.50      2.48 o 
   2  28   2        0.02       -0.90      2.47 o 
   3  28   2       12.63       11.27      2.91 o 
   4  28   2       11.14        9.89      3.06 o 
   5  28   2        5.50        6.81      3.74 o 
  -5  29   2        5.21       21.01      8.95 o 
  -4  29   2        4.15        8.22      4.53 o 
  -3  29   2        6.63       16.98      4.11 o 
  -2  29   2        4.42        6.94      2.23 o 
  -1  29   2       95.43       84.00      4.83 o 
   0  29   2       56.87       60.96      4.10 o 
   1  29   2        1.08       -0.23      3.13 o 
   2  29   2        2.82        7.01      2.92 o 
   3  29   2       10.08        5.73      3.06 o 
   4  29   2       20.76       18.50      3.92 o 
  -5  30   2       13.08       38.63     12.90 o 
  -4  30   2        1.56        9.82      3.97 o 
  -3  30   2        2.85       10.53      4.66 o 
  -2  30   2        6.18        3.06      3.79 o 
  -1  30   2        0.03        4.12      2.24 o 
   0  30   2       48.44       46.77      5.77 o 
   1  30   2       38.71       39.73      4.14 o 
   2  30   2        0.25        1.38      2.66 o 
   3  30   2       28.51       31.68      4.13 o 
   4  30   2        9.46       12.20      4.27 o 
  -4  31   2        0.73        7.04      4.05 o 
  -3  31   2        6.79       10.96      3.86 o 
  -2  31   2       16.15       16.26      3.59 o 
  -1  31   2       29.87       32.44      3.37 o 
   0  31   2       10.08       10.10      2.67 o 
   1  31   2       25.12       30.19      3.90 o 
   2  31   2        1.28        2.03      3.05 o 
   3  31   2        2.94        7.02      3.36 o 
   4  31   2        8.25       16.22     10.80 o 
  -4  32   2        8.21       19.36      4.87 o 
  -3  32   2        2.12        9.13      3.82 o 
  -2  32   2       10.06       20.61      4.21 o 
  -1  32   2        0.30        6.20      2.50 o 
   0  32   2        0.22        0.03      2.27 o 
   1  32   2        1.10        3.28      2.88 o 
   2  32   2        0.29        1.09      2.76 o 
   3  32   2       41.91       55.57      7.31 o 
  -4  33   2       21.71       38.37     10.15 o 
  -3  33   2        0.40        3.21      4.43 o 
  -2  33   2        0.95       -0.64      4.38 o 
  -1  33   2        2.28       -1.26      2.82 o 
   0  33   2        4.32        8.45      2.69 o 
   1  33   2        0.46        1.80      2.79 o 
   2  33   2       22.00       33.60      4.27 o 
   3  33   2        5.77       15.39      4.57 o 
  -3  34   2        0.01        9.08      4.00 o 
  -2  34   2        0.81        2.04      4.53 o 
  -1  34   2        1.22        5.89      3.22 o 
   0  34   2        0.00        2.74      3.03 o 
   1  34   2        0.18        2.21      2.94 o 
   2  34   2        4.39       11.21      3.62 o 
   3  34   2        0.17        2.33      4.06 o 
  -2  35   2       12.20       19.36      7.91 o 
  -1  35   2        0.73        0.81      3.71 o 
   0  35   2        7.16        4.11      3.37 o 
   1  35   2        2.15       -1.90      3.70 o 
   2  35   2       18.55       32.03      5.35 o 
  -2  36   2       11.81       23.81     11.50 o 
  -1  36   2        8.37       14.82      6.04 o 
   0  36   2       17.15       17.37      3.86 o 
   1  36   2        2.41        1.07      3.94 o 
   0  37   2        1.22       -0.19      3.30 o 
  -8   1   3       12.48        9.06      6.58 o 
  -7   1   3        2.04       -0.47      4.24 o 
  -6   1   3        2.62       -1.67      1.67 o 
  -5   1   3       73.01       68.64      3.02 o 
  -4   1   3       23.57       24.94      1.90 o 
  -3   1   3      168.42      159.66      4.05 o 
  -2   1   3       61.57       86.89      2.11 o 
  -1   1   3      782.33      799.90      6.62 o 
   0   1   3     1538.11     1529.01     10.71 o 
   1   1   3       26.58       21.83      0.90 o 
   2   1   3      324.65      342.83      3.23 o 
   3   1   3      304.73      296.50      3.72 o 
   4   1   3        1.00        0.60      1.32 o 
   5   1   3       55.51       53.91      2.93 o 
   6   1   3       18.13       14.88      2.27 o 
   7   1   3        5.99        3.83      2.16 o 
  -8   2   3       22.35       16.17      7.05 o 
  -7   2   3        4.96        5.66      3.29 o 
  -6   2   3        7.47        3.83      2.02 o 
  -5   2   3      129.51      130.76      3.77 o 
  -4   2   3       19.25       16.88      1.75 o 
  -3   2   3      209.81      178.63      4.39 o 
  -2   2   3      346.18      398.72      5.38 o 
  -1   2   3     3287.83     3097.12     19.53 o 
   0   2   3       62.58       46.67      1.32 o 
   1   2   3      131.18      165.33      1.93 o 
   2   2   3        3.00        2.68      0.69 o 
   3   2   3      206.13      214.70      3.16 o 
   4   2   3      109.35      100.40      2.90 o 
   5   2   3       12.64       12.09      2.04 o 
   6   2   3       19.47       15.66      2.31 o 
   7   2   3       14.18       14.21      2.55 o 
  -8   3   3        7.74        6.68      6.90 o 
  -7   3   3      103.44      104.18      5.31 o 
  -6   3   3        0.02        0.04      1.93 o 
  -5   3   3       34.73       41.43      2.62 o 
  -4   3   3        2.58        4.31      1.38 o 
  -3   3   3       13.74        9.36      1.06 o 
  -2   3   3       86.69      113.99      2.10 o 
  -1   3   3       13.30       12.35      1.71 o 
   0   3   3        2.25       -0.01      0.46 o 
   1   3   3      141.19      167.69      1.76 o 
   2   3   3        9.80        8.82      0.85 o 
   3   3   3       71.92       75.13      2.24 o 
   4   3   3        0.47        0.46      1.22 o 
   5   3   3      223.36      228.03      4.97 o 
   6   3   3        1.10        2.03      1.87 o 
   7   3   3        0.04        1.60      2.04 o 
  -8   4   3        3.79        4.48     10.07 o 
  -7   4   3        7.32        5.10      4.73 o 
  -6   4   3       19.20       16.61      2.39 o 
  -5   4   3        1.18       -0.01      1.54 o 
  -4   4   3      301.17      264.56      4.81 o 
  -3   4   3       69.85       78.35      3.19 o 
  -2   4   3       32.51       20.16      1.10 o 
  -1   4   3      124.23      108.27      1.61 o 
   0   4   3      283.34      262.94      2.88 o 
   1   4   3        3.11        0.81      0.49 o 
   2   4   3     1538.55     1537.22     10.36 o 
   3   4   3       61.79       61.14      2.23 o 
   4   4   3      569.37      519.42      6.63 o 
   5   4   3      115.38      111.23      3.74 o 
   6   4   3        9.45       14.39      2.30 o 
   7   4   3        9.42       12.85      2.59 o 
  -8   5   3        7.98        6.89      7.12 o 
  -7   5   3      222.75      210.28      6.71 o 
  -6   5   3        4.13        2.96      2.22 o 
  -5   5   3       68.47       74.70      3.22 o 
  -4   5   3       18.83       27.33      2.58 o 
  -3   5   3       33.42       28.30      1.38 o 
  -2   5   3       19.03       22.98      1.22 o 
  -1   5   3       40.41       44.01      1.11 o 
   0   5   3      422.26      396.18      3.98 o 
   1   5   3      382.76      352.51      2.92 o 
   2   5   3       18.89       15.10      1.11 o 
   3   5   3       98.16      104.30      2.76 o 
   4   5   3       19.93       20.37      1.87 o 
   5   5   3      396.01      377.30      6.43 o 
   6   5   3        4.83        1.64      1.89 o 
   7   5   3        1.32       -1.84      1.87 o 
  -8   6   3        7.67        2.68      4.95 o 
  -7   6   3        4.48        4.60      4.55 o 
  -6   6   3       48.47       51.72      3.50 o 
  -5   6   3       25.69       29.67      2.42 o 
  -4   6   3       12.29       14.16      1.77 o 
  -3   6   3      460.72      397.70      4.47 o 
  -2   6   3       31.70       25.08      1.19 o 
  -1   6   3        0.42        0.02      0.47 o 
   0   6   3        0.36       -0.04      0.47 o 
   1   6   3       21.31       19.93      0.87 o 
   2   6   3      410.88      489.94      4.21 o 
   3   6   3       56.55       64.84      2.33 o 
   4   6   3      606.90      553.46      6.97 o 
   5   6   3       55.02       62.67      3.97 o 
   6   6   3       22.34       25.77      2.60 o 
   7   6   3       25.34       21.53      2.69 o 
  -8   7   3        9.86        3.62      4.43 o 
  -7   7   3        4.14        3.86      2.69 o 
  -6   7   3       15.39       16.11      4.08 o 
  -5   7   3       58.34       59.80      2.83 o 
  -4   7   3      104.71      111.77      3.04 o 
  -3   7   3       72.34       68.81      2.08 o 
  -2   7   3       27.58       25.36      1.22 o 
  -1   7   3       91.43       76.13      1.53 o 
   0   7   3      209.72      202.88      2.51 o 
   1   7   3       25.55       26.77      0.99 o 
   2   7   3        9.99       17.21      0.96 o 
   3   7   3       10.27        7.40      1.40 o 
   4   7   3       59.24       54.83      2.71 o 
   5   7   3        0.21        2.22      1.81 o 
   6   7   3        0.93        2.00      1.93 o 
   7   7   3        0.44        1.35      2.09 o 
  -8   8   3       13.73       14.96      6.14 o 
  -7   8   3      122.21      128.26      5.68 o 
  -6   8   3      118.86      114.39      4.52 o 
  -5   8   3       56.18       61.51      2.89 o 
  -4   8   3       13.78       18.03      1.53 o 
  -3   8   3       19.40       31.57      1.62 o 
  -2   8   3      243.76      232.54      3.12 o 
  -1   8   3       49.30       46.21      1.29 o 
   0   8   3        7.45        9.94      0.90 o 
   1   8   3      285.88      312.13      3.28 o 
   2   8   3      413.67      378.72      4.12 o 
   3   8   3       72.98       74.66      2.49 o 
   4   8   3      124.65      118.20      3.34 o 
   5   8   3      754.08      658.71      8.32 o 
   6   8   3       52.48       46.73      3.07 o 
   7   8   3        1.24        4.76      2.59 o 
  -8   9   3       74.78       75.44      6.61 o 
  -7   9   3        0.86        5.15      3.52 o 
  -6   9   3       70.10       83.93      4.19 o 
  -5   9   3       57.06       66.05      2.97 o 
  -4   9   3       61.00       64.47      2.27 o 
  -3   9   3      514.81      474.86      7.06 o 
  -2   9   3       13.96       14.70      0.95 o 
  -1   9   3       13.60       16.74      0.94 o 
   0   9   3       90.15       95.97      1.84 o 
   1   9   3     1512.66     1499.29      9.92 o 
   2   9   3      106.00      119.20      2.28 o 
   3   9   3       18.62       19.59      1.68 o 
   4   9   3       35.29       35.52      2.30 o 
   5   9   3       32.32       36.99      2.51 o 
   6   9   3        9.50        3.76      2.03 o 
   7   9   3       12.57        8.33      3.11 o 
  -8  10   3        6.14       17.07      4.38 o 
  -7  10   3      123.26      133.35      5.77 o 
  -6  10   3      100.14      114.15      4.55 o 
  -5  10   3       34.53       40.71      2.58 o 
  -4  10   3       78.09       76.91      2.46 o 
  -3  10   3      179.28      186.73      3.43 o 
  -2  10   3        7.86       12.19      0.96 o 
  -1  10   3        6.31       10.97      0.86 o 
   0  10   3      340.29      296.05      3.06 o 
   1  10   3      443.01      468.53      4.06 o 
   2  10   3      135.03      154.59      2.62 o 
   3  10   3      219.74      223.76      4.04 o 
   4  10   3      263.17      258.07      4.75 o 
   5  10   3      185.13      158.63      4.37 o 
   6  10   3        8.11        5.85      2.53 o 
   7  10   3        3.89        4.69      3.05 o 
  -7  11   3        0.37        2.97      4.77 o 
  -6  11   3        8.86       10.81      2.59 o 
  -5  11   3      287.20      282.52      5.20 o 
  -4  11   3       61.66       65.32      2.71 o 
  -3  11   3       47.19       52.50      2.08 o 
  -2  11   3     1350.89     1284.95     12.81 o 
  -1  11   3      123.07      125.94      2.09 o 
   0  11   3       87.89       93.41      2.25 o 
   1  11   3       29.43       31.98      1.33 o 
   2  11   3      423.25      448.75      4.74 o 
   3  11   3      162.85      172.77      3.62 o 
   4  11   3      758.04      731.77      9.64 o 
   5  11   3       92.18       98.26      4.14 o 
   6  11   3        1.30        0.21      2.53 o 
   7  11   3        2.14        1.82      3.08 o 
  -7  12   3        4.28        0.87      3.02 o 
  -6  12   3       35.09       46.72      4.08 o 
  -5  12   3       29.01       36.02      2.67 o 
  -4  12   3      107.43      108.01      2.90 o 
  -3  12   3       69.75       74.25      2.33 o 
  -2  12   3      116.31      119.89      2.19 o 
  -1  12   3      818.43      769.82      6.41 o 
   0  12   3      102.02      101.25      2.25 o 
   1  12   3        1.46        1.75      0.79 o 
   2  12   3       54.80       71.26      2.87 o 
   3  12   3       19.86       24.58      2.51 o 
   4  12   3       30.41       35.90      2.97 o 
   5  12   3       34.99       44.08      3.69 o 
   6  12   3        1.86        1.18      2.56 o 
   7  12   3        9.93        5.00      3.17 o 
  -7  13   3        0.87       -2.49      4.70 o 
  -6  13   3       43.29       41.51      3.78 o 
  -5  13   3      137.95      145.10      4.22 o 
  -4  13   3       55.56       59.97      2.47 o 
  -3  13   3       41.83       45.68      2.03 o 
  -2  13   3        9.66       14.99      1.09 o 
  -1  13   3        4.61        5.90      0.85 o 
   0  13   3       32.93       26.65      1.50 o 
   1  13   3     1040.36     1042.39      9.24 o 
   2  13   3        1.64        0.37      1.30 o 
   3  13   3       17.05       18.75      2.30 o 
   4  13   3       96.57       90.39      5.33 o 
   5  13   3       75.65       79.79      4.62 o 
   6  13   3        8.77        7.15      2.85 o 
   7  13   3        0.01        3.69      3.09 o 
  -7  14   3        0.18        0.41      4.36 o 
  -6  14   3        7.28        5.69      3.35 o 
  -5  14   3       60.23       55.98      3.43 o 
  -4  14   3       85.75       82.45      2.73 o 
  -3  14   3      118.28      122.58      2.93 o 
  -2  14   3        0.18        2.62      0.96 o 
  -1  14   3     1636.29     1623.96     15.55 o 
   0  14   3       29.19       35.45      1.68 o 
   1  14   3       72.38       88.39      2.57 o 
   2  14   3      104.38      105.04      3.26 o 
   3  14   3       23.81       31.29      2.72 o 
   4  14   3       45.91       47.25      3.31 o 
   5  14   3        8.73        6.02      2.61 o 
   6  14   3        9.71        8.72      2.71 o 
   7  14   3       12.86       17.16      3.63 o 
  -7  15   3        0.11        0.91      3.40 o 
  -6  15   3        8.16        8.92      2.95 o 
  -5  15   3       39.03       37.87      3.09 o 
  -4  15   3        4.09        2.65      1.39 o 
  -3  15   3       15.58       18.42      2.03 o 
  -2  15   3     1478.23     1429.47     12.75 o 
  -1  15   3        1.92        3.93      0.98 o 
   0  15   3      277.09      277.65      4.07 o 
   1  15   3       39.45       43.48      2.05 o 
   2  15   3       39.56       44.00      2.51 o 
   3  15   3       14.24       19.65      2.58 o 
   4  15   3      249.91      249.34      6.11 o 
   5  15   3       19.86       16.44      3.13 o 
   6  15   3       14.10       16.26      3.28 o 
  -7  16   3       13.13       20.11      4.20 o 
  -6  16   3      230.11      218.03      6.83 o 
  -5  16   3        0.40        0.12      2.04 o 
  -4  16   3        0.16       -0.97      1.28 o 
  -3  16   3        0.92       -0.27      1.12 o 
  -2  16   3      141.31      143.16      2.94 o 
  -1  16   3      567.63      596.47      6.58 o 
   0  16   3      110.94      117.55      2.80 o 
   1  16   3       15.89       13.23      1.47 o 
   2  16   3        0.16       -0.45      1.48 o 
   3  16   3       13.87       15.59      2.44 o 
   4  16   3      210.81      189.17      6.13 o 
   5  16   3       21.85       20.36      3.16 o 
   6  16   3        4.60        6.66      3.94 o 
  -7  17   3        2.92        5.87      5.21 o 
  -6  17   3        3.72       12.98      3.21 o 
  -5  17   3      134.13      141.90      4.84 o 
  -4  17   3        0.80       -1.32      1.32 o 
  -3  17   3       44.58       48.37      2.62 o 
  -2  17   3       26.20       34.27      1.76 o 
  -1  17   3        2.01        2.77      1.06 o 
   0  17   3       33.87       35.44      1.84 o 
   1  17   3       18.55       17.99      1.66 o 
   2  17   3       70.81       77.21      3.21 o 
   3  17   3      134.24      141.04      4.75 o 
   4  17   3       28.60       29.85      3.10 o 
   5  17   3       32.81       35.95      3.47 o 
   6  17   3       19.37       30.21      5.30 o 
  -7  18   3       39.41       41.57      4.75 o 
  -6  18   3        3.57       13.78      4.49 o 
  -5  18   3      102.98      101.50      5.12 o 
  -4  18   3       93.74       91.54      3.57 o 
  -3  18   3        0.32        0.14      1.42 o 
  -2  18   3        1.13        1.97      1.02 o 
  -1  18   3        0.84        0.85      0.99 o 
   0  18   3        0.08        1.25      1.10 o 
   1  18   3        2.21        1.04      1.22 o 
   2  18   3      615.98      626.94      8.59 o 
   3  18   3      296.53      277.65      8.03 o 
   4  18   3        0.86       -0.31      2.17 o 
   5  18   3       57.37       49.98      6.37 o 
   6  18   3       31.40       41.44      4.65 o 
  -7  19   3        1.74       -2.97      4.85 o 
  -6  19   3      163.41      153.74      9.40 o 
  -5  19   3      178.77      173.31      6.23 o 
  -4  19   3       30.95       30.65      2.57 o 
  -3  19   3        0.34       -1.44      1.44 o 
  -2  19   3      103.43       98.80      2.82 o 
  -1  19   3        1.02        1.78      1.12 o 
   0  19   3       82.19       76.82      2.70 o 
   1  19   3      184.06      171.60      3.82 o 
   2  19   3      452.30      441.76      7.09 o 
   3  19   3      198.22      182.25      6.11 o 
   4  19   3       73.07       68.02      4.64 o 
   5  19   3        2.11        2.11      3.00 o 
   6  19   3        4.44       12.57      3.58 o 
  -7  20   3        5.30       17.50      5.82 o 
  -6  20   3        0.04        6.64      4.36 o 
  -5  20   3      305.96      313.42     10.02 o 
  -4  20   3       88.03       83.86      3.54 o 
  -3  20   3        7.64        3.80      1.88 o 
  -2  20   3        2.45        4.27      1.90 o 
  -1  20   3      272.45      254.97      4.76 o 
   0  20   3        2.07        0.77      1.24 o 
   1  20   3       19.86       17.58      2.05 o 
   2  20   3      453.95      458.51      7.34 o 
   3  20   3      706.03      630.23     11.45 o 
   4  20   3       15.92       15.31      2.87 o 
   5  20   3        0.42        2.26      4.91 o 
   6  20   3        3.59        4.68      3.89 o 
  -6  21   3       81.11       92.08     12.32 o 
  -5  21   3       28.46       33.85      3.89 o 
  -4  21   3        0.73       -1.68      1.83 o 
  -3  21   3       64.33       76.31      3.65 o 
  -2  21   3       93.39       93.77      4.62 o 
  -1  21   3       14.62       15.98      1.93 o 
   0  21   3        0.24       -0.40      1.28 o 
   1  21   3        0.25       -1.52      1.52 o 
   2  21   3      247.25      249.03      5.46 o 
   3  21   3        1.97        4.61      2.43 o 
   4  21   3        7.75       10.40      3.35 o 
   5  21   3        8.07       14.21      3.11 o 
   6  21   3        0.19        2.36      3.40 o 
  -6  22   3        6.53        6.01      5.94 o 
  -5  22   3       76.44       76.83      5.02 o 
  -4  22   3        1.12       -1.13      2.05 o 
  -3  22   3        9.18        8.87      2.12 o 
  -2  22   3        0.36        0.50      1.58 o 
  -1  22   3       96.87      100.76      3.38 o 
   0  22   3      216.30      225.44      4.57 o 
   1  22   3       11.01        8.93      1.94 o 
   2  22   3       44.91       38.51      2.91 o 
   3  22   3       94.55       89.25      5.23 o 
   4  22   3       16.44       14.07      2.94 o 
   5  22   3        0.37       -2.26      3.31 o 
   6  22   3        0.62       -0.79      7.57 o 
  -6  23   3        4.58        7.95      9.65 o 
  -5  23   3       21.79       27.54      3.81 o 
  -4  23   3        3.54        8.88      2.82 o 
  -3  23   3      210.94      196.96      5.28 o 
  -2  23   3      106.75      106.88      4.00 o 
  -1  23   3       13.46       14.32      1.92 o 
   0  23   3      205.66      196.42      4.37 o 
   1  23   3       91.33       96.01      3.73 o 
   2  23   3        1.96        0.15      1.90 o 
   3  23   3       15.22       14.89      3.37 o 
   4  23   3        0.72        0.09      2.45 o 
   5  23   3        0.06       -0.51      2.70 o 
  -6  24   3       21.69       27.10      9.37 o 
  -5  24   3       41.41       38.14      4.18 o 
  -4  24   3      176.91      169.90      6.35 o 
  -3  24   3       66.62       71.11      3.76 o 
  -2  24   3      381.16      373.94      6.98 o 
  -1  24   3      243.54      228.88      4.75 o 
   0  24   3      324.27      328.46      5.71 o 
   1  24   3      190.10      195.18      4.97 o 
   2  24   3      232.31      208.39      5.30 o 
   3  24   3       68.69       61.71      4.12 o 
   4  24   3       26.97       22.87      4.32 o 
   5  24   3        0.00        2.98      3.60 o 
  -6  25   3        7.88       13.02      8.02 o 
  -5  25   3       17.28       19.42      4.54 o 
  -4  25   3       25.99       35.41      3.86 o 
  -3  25   3        7.21        9.28      2.40 o 
  -2  25   3        8.00        9.36      2.18 o 
  -1  25   3      153.79      152.48      4.36 o 
   0  25   3        0.98        1.16      1.69 o 
   1  25   3       85.78       89.77      3.84 o 
   2  25   3       72.92       74.55      3.78 o 
   3  25   3       28.42       24.15      3.16 o 
   4  25   3       11.77       12.22      3.05 o 
   5  25   3        0.27        6.99      3.06 o 
  -5  26   3       15.75       27.51      4.85 o 
  -4  26   3       31.10       40.91      5.22 o 
  -3  26   3       27.02       25.74      2.92 o 
  -2  26   3        0.08        0.04      1.92 o 
  -1  26   3      130.23      123.10      3.81 o 
   0  26   3       14.29       17.36      2.42 o 
   1  26   3        2.88        0.71      2.01 o 
   2  26   3      125.40      117.74      4.44 o 
   3  26   3       26.26       29.86      3.39 o 
   4  26   3        1.88       -0.78      2.68 o 
   5  26   3        0.03        0.40      6.26 o 
  -5  27   3       33.44       32.49      5.17 o 
  -4  27   3        2.97        2.66      3.51 o 
  -3  27   3        3.98        0.79      3.08 o 
  -2  27   3       26.57       25.80      2.83 o 
  -1  27   3       16.74       22.41      2.30 o 
   0  27   3      119.48      112.97      3.77 o 
   1  27   3       26.91       20.25      3.13 o 
   2  27   3        0.36       -0.61      2.62 o 
   3  27   3       16.51        8.99      2.90 o 
   4  27   3        0.01        3.15      2.89 o 
  -5  28   3        0.67       12.88      5.01 o 
  -4  28   3       36.71       34.05      5.04 o 
  -3  28   3       34.28       37.42      4.38 o 
  -2  28   3       12.52       12.23      3.93 o 
  -1  28   3      140.39      126.90      5.08 o 
   0  28   3       26.01       27.32      2.51 o 
   1  28   3        0.33       -1.89      2.17 o 
   2  28   3        3.51       -1.05      2.47 o 
   3  28   3        0.86       -1.66      3.14 o 
   4  28   3        0.07        1.40      2.92 o 
  -5  29   3        0.16        8.81      6.23 o 
  -4  29   3        4.93       14.15      4.88 o 
  -3  29   3      106.59      106.84      6.22 o 
  -2  29   3        7.08        1.00      4.64 o 
  -1  29   3        0.48       -2.12      2.12 o 
   0  29   3        0.75        5.43      2.88 o 
   1  29   3       50.89       49.89      4.41 o 
   2  29   3       23.84       24.41      3.36 o 
   3  29   3        9.43       10.87      3.08 o 
   4  29   3        0.14       -1.53      3.37 o 
  -4  30   3        0.81       10.47      4.74 o 
  -3  30   3        0.31        1.71      3.10 o 
  -2  30   3       17.71       17.57      4.03 o 
  -1  30   3        1.24        1.34      2.26 o 
   0  30   3       86.93       76.64      5.24 o 
   1  30   3       11.08       12.99      5.00 o 
   2  30   3       13.98       12.94      3.50 o 
   3  30   3       10.26       12.14      3.32 o 
   4  30   3        1.74        0.83      5.60 o 
  -4  31   3       12.25       25.07      5.79 o 
  -3  31   3        1.03        0.50      4.15 o 
  -2  31   3        0.40       -0.58      4.34 o 
  -1  31   3       14.68       16.31      3.12 o 
   0  31   3       14.35       16.09      3.46 o 
   1  31   3        0.03       -1.07      2.76 o 
   2  31   3        2.38        3.42      3.02 o 
   3  31   3       13.80       21.86      5.17 o 
  -4  32   3        2.03        4.36      4.45 o 
  -3  32   3        4.38       11.70      3.96 o 
  -2  32   3        1.29       -1.39      2.86 o 
  -1  32   3        2.93        4.37      4.68 o 
   0  32   3        3.28        1.64      2.89 o 
   1  32   3        7.51       13.80      3.49 o 
   2  32   3        6.19        6.39      3.34 o 
   3  32   3        0.03       -0.65      4.14 o 
  -3  33   3        0.02        7.95      4.49 o 
  -2  33   3        1.35        1.74      6.84 o 
  -1  33   3        0.29        1.17      3.90 o 
   0  33   3        2.90       -1.65      2.90 o 
   1  33   3        0.51        0.10      3.16 o 
   2  33   3        8.04       17.86      4.94 o 
  -2  34   3        4.64        2.39      3.71 o 
  -1  34   3        3.86        4.34      4.16 o 
   0  34   3        1.44        2.57      3.18 o 
   1  34   3        3.02        2.57      3.33 o 
   2  34   3       22.01       28.85      8.15 o 
  -2  35   3        5.21       10.08      5.91 o 
  -1  35   3        1.25        0.72      7.70 o 
   0  35   3        3.50        2.23      3.37 o 
   1  35   3       22.94       15.74      4.61 o 
  -8   0   4        1.28       -9.18     12.29 o 
  -7   0   4        6.53        1.10      3.65 o 
  -6   0   4       55.67       50.94      4.77 o 
  -5   0   4        0.15       -1.92      2.30 o 
  -4   0   4      128.81      137.82      5.61 o 
  -3   0   4      606.32      645.81     11.64 o 
  -2   0   4     9161.90     8912.69     99.76 o 
  -1   0   4     7339.98     6936.80     70.72 o 
   0   0   4      176.50      178.10      3.77 o 
   1   0   4        0.02        0.35      0.88 o 
   2   0   4     1465.69     1625.54     14.09 o 
   3   0   4       23.91       24.12      2.70 o 
   4   0   4       11.98       12.11      2.80 o 
   5   0   4       59.08       57.34      7.03 o 
   6   0   4       11.66       14.61      3.68 o 
   7   0   4        2.83        5.81      3.47 o 
  -8   1   4        0.33       -7.47      8.57 o 
  -7   1   4        1.53       -3.61      4.01 o 
  -6   1   4       11.41        6.33      2.27 o 
  -5   1   4       65.82       72.32      3.40 o 
  -4   1   4        0.01        1.28      1.42 o 
  -3   1   4      398.85      427.57      6.94 o 
  -2   1   4      421.00      474.01      6.12 o 
  -1   1   4     4396.95     4508.05     30.41 o 
   0   1   4       45.27       43.62      1.65 o 
   1   1   4       79.08       80.60      1.58 o 
   2   1   4       17.42       18.71      1.04 o 
   3   1   4        1.04       -0.76      1.12 o 
   4   1   4       11.41       13.09      2.02 o 
   5   1   4        0.89       -0.39      1.80 o 
   6   1   4       15.80       16.96      2.55 o 
   7   1   4       14.59       24.52      2.95 o 
  -8   2   4        5.19       -5.41      5.41 o 
  -7   2   4       37.30       35.05      3.82 o 
  -6   2   4       10.93       13.29      2.44 o 
  -5   2   4       12.66       11.67      2.07 o 
  -4   2   4       54.44       73.55      3.04 o 
  -3   2   4       18.57       40.87      2.23 o 
  -2   2   4     4791.81     4813.01     50.15 o 
  -1   2   4     1739.35     1686.87     12.16 o 
   0   2   4      308.39      315.82      3.61 o 
   1   2   4        2.73        7.03      0.79 o 
   2   2   4        7.47       18.53      1.04 o 
   3   2   4        1.38       -0.97      1.07 o 
   4   2   4      126.11      123.35      3.80 o 
   5   2   4       90.63       91.90      3.72 o 
   6   2   4        0.04       -1.88      1.88 o 
   7   2   4        9.51       15.65      2.78 o 
  -8   3   4        1.51        6.60      4.09 o 
  -7   3   4       59.29       61.15      4.32 o 
  -6   3   4        9.89       12.19      2.70 o 
  -5   3   4       51.69       58.33      3.18 o 
  -4   3   4       15.04       14.72      2.51 o 
  -3   3   4      338.94      357.34      5.70 o 
  -2   3   4      535.29      524.55      6.64 o 
  -1   3   4      159.37      166.10      5.35 o 
   0   3   4       84.09       70.24      1.72 o 
   1   3   4        0.11        0.32      0.64 o 
   2   3   4      431.94      446.27      4.16 o 
   3   3   4      105.30       92.45      2.78 o 
   4   3   4       43.39       46.29      2.72 o 
   5   3   4        8.26        8.03      2.14 o 
   6   3   4        2.50        1.64      2.10 o 
   7   3   4        9.09       11.26      2.68 o 
  -8   4   4       20.94       22.13      9.08 o 
  -7   4   4       17.02        9.57      5.05 o 
  -6   4   4       82.51       80.35      4.65 o 
  -5   4   4      188.50      185.88      4.70 o 
  -4   4   4       32.88       40.04      2.55 o 
  -3   4   4      159.46      151.94      3.66 o 
  -2   4   4      178.82      186.67      3.26 o 
  -1   4   4       99.15      109.41      3.89 o 
   0   4   4      403.66      389.28      3.69 o 
   1   4   4      221.44      250.58      2.72 o 
   2   4   4      105.61      104.49      2.03 o 
   3   4   4       93.18      102.35      2.77 o 
   4   4   4      391.58      364.86      6.23 o 
   5   4   4        2.82        2.43      2.03 o 
   6   4   4        4.53        4.58      2.22 o 
   7   4   4        4.06        6.21      2.59 o 
  -8   5   4        6.19       14.72      4.46 o 
  -7   5   4       45.75       43.93      3.95 o 
  -6   5   4       10.90        9.02      2.38 o 
  -5   5   4       23.67       30.29      2.58 o 
  -4   5   4       16.83       20.19      2.20 o 
  -3   5   4        0.01       -1.06      1.09 o 
  -2   5   4       17.75       23.49      1.48 o 
  -1   5   4      276.47      254.79      3.16 o 
   0   5   4      288.96      288.07      3.06 o 
   1   5   4      102.20      112.87      1.88 o 
   2   5   4      306.93      319.48      3.81 o 
   3   5   4      639.09      672.98      7.72 o 
   4   5   4       23.36       24.75      2.36 o 
   5   5   4      124.71      111.87      3.98 o 
   6   5   4        2.58        5.36      2.24 o 
   7   5   4        0.76       -2.33      2.33 o 
  -8   6   4      123.57      125.71      8.02 o 
  -7   6   4        6.49        6.16      3.39 o 
  -6   6   4      104.28       99.38      4.09 o 
  -5   6   4       23.81       24.87      2.44 o 
  -4   6   4        4.99        2.48      1.46 o 
  -3   6   4        4.09        6.77      1.18 o 
  -2   6   4      323.75      292.00      4.13 o 
  -1   6   4       37.28       35.89      1.48 o 
   0   6   4       61.90       53.65      1.45 o 
   1   6   4       96.87       92.88      1.85 o 
   2   6   4      381.90      400.02      4.41 o 
   3   6   4       18.95       23.71      1.88 o 
   4   6   4      169.26      172.50      4.40 o 
   5   6   4      100.66      110.20      3.99 o 
   6   6   4        7.70        6.46      2.29 o 
   7   6   4       11.61       13.63      3.06 o 
  -7   7   4       26.19       26.53      3.53 o 
  -6   7   4        0.29       -1.72      1.83 o 
  -5   7   4       35.28       36.21      2.60 o 
  -4   7   4       21.19       20.98      2.00 o 
  -3   7   4       50.88       43.72      1.95 o 
  -2   7   4       25.49       32.44      1.67 o 
  -1   7   4        0.78       -0.72      0.72 o 
   0   7   4      279.33      247.14      2.87 o 
   1   7   4       84.84       85.22      1.81 o 
   2   7   4       36.71       43.64      1.62 o 
   3   7   4        0.44       -1.31      1.32 o 
   4   7   4       98.02       99.56      3.25 o 
   5   7   4      226.89      199.28      5.05 o 
   6   7   4       64.96       67.02      4.13 o 
   7   7   4        3.45        3.72      2.65 o 
  -7   8   4       37.99       36.12      3.80 o 
  -6   8   4        6.67        4.83      2.07 o 
  -5   8   4       18.83       17.97      2.21 o 
  -4   8   4        0.05       -1.00      1.35 o 
  -3   8   4      141.52      126.28      2.92 o 
  -2   8   4        8.41        5.01      1.08 o 
  -1   8   4      194.15      170.73      2.52 o 
   0   8   4        6.15        7.16      0.66 o 
   1   8   4        3.92        6.21      0.86 o 
   2   8   4      132.76      150.45      2.89 o 
   3   8   4        0.11       -1.18      1.35 o 
   4   8   4      157.06      152.47      4.15 o 
   5   8   4      126.06      113.08      4.58 o 
   6   8   4        0.39        0.71      2.29 o 
  -7   9   4       15.04       13.35      3.27 o 
  -6   9   4        4.29        2.70      2.06 o 
  -5   9   4       89.28       87.73      3.42 o 
  -4   9   4       18.91       17.29      1.92 o 
  -3   9   4       17.47       20.73      1.60 o 
  -2   9   4        0.60        0.42      0.99 o 
  -1   9   4        0.02        0.14      0.66 o 
   0   9   4      181.05      213.74      2.30 o 
   1   9   4      547.91      576.99      5.49 o 
   2   9   4       90.30       91.24      2.51 o 
   3   9   4       94.42       92.71      3.00 o 
   4   9   4       46.57       40.20      3.04 o 
   5   9   4        6.40        9.15      2.51 o 
   6   9   4       19.07       19.80      3.04 o 
  -7  10   4       11.22        7.59      5.04 o 
  -6  10   4        9.36        6.61      2.72 o 
  -5  10   4      104.44      103.60      3.55 o 
  -4  10   4      136.14      146.54      3.77 o 
  -3  10   4       70.90       74.75      2.44 o 
  -2  10   4       37.90       41.56      1.88 o 
  -1  10   4       13.10       11.31      1.06 o 
   0  10   4      208.47      225.24      2.56 o 
   1  10   4      100.51       97.20      2.22 o 
   2  10   4       10.01       18.18      1.70 o 
   3  10   4       13.17       13.15      2.00 o 
   4  10   4       15.44       15.73      2.48 o 
   5  10   4        0.76       -1.88      2.03 o 
   6  10   4        1.32        0.37      2.49 o 
  -7  11   4       15.50       16.85      4.26 o 
  -6  11   4        0.32        4.57      2.55 o 
  -5  11   4        1.84        1.54      1.85 o 
  -4  11   4      116.64      125.30      3.55 o 
  -3  11   4       45.39       52.72      2.27 o 
  -2  11   4        0.12        0.80      1.01 o 
  -1  11   4        8.61        9.09      0.99 o 
   0  11   4       27.50       31.47      1.41 o 
   1  11   4      171.44      176.28      3.31 o 
   2  11   4       24.29       23.75      1.88 o 
   3  11   4       25.57       23.95      2.29 o 
   4  11   4      134.65      125.97      4.54 o 
   5  11   4       17.63       14.05      3.09 o 
   6  11   4        8.23        6.00      2.75 o 
  -7  12   4        0.41        2.66      5.27 o 
  -6  12   4      106.81      106.86      4.85 o 
  -5  12   4        1.11       -0.23      1.71 o 
  -4  12   4       83.19       90.61      3.15 o 
  -3  12   4       46.59       60.00      2.41 o 
  -2  12   4       24.94       30.46      1.60 o 
  -1  12   4      176.06      203.56      3.24 o 
   0  12   4      264.58      299.43      3.71 o 
   1  12   4      269.93      294.19      4.69 o 
   2  12   4        2.97        1.73      1.30 o 
   3  12   4        6.73        6.01      1.93 o 
   4  12   4      223.03      212.97      5.72 o 
   5  12   4       40.75       42.49      3.93 o 
   6  12   4        8.93        6.28      3.21 o 
  -7  13   4        0.90        3.43      4.42 o 
  -6  13   4        0.57        2.13      3.41 o 
  -5  13   4        1.72        0.38      1.76 o 
  -4  13   4        5.53        9.70      1.78 o 
  -3  13   4       24.26       26.95      1.87 o 
  -2  13   4       29.31       28.71      2.07 o 
  -1  13   4       12.41       14.53      1.30 o 
   0  13   4        0.78        2.12      1.01 o 
   1  13   4       21.50       17.78      1.66 o 
   2  13   4        3.84        4.18      1.63 o 
   3  13   4       35.08       36.43      2.67 o 
   4  13   4        8.98        6.27      2.31 o 
   5  13   4        5.90        9.89      2.89 o 
   6  13   4       15.77       22.20      3.76 o 
  -7  14   4        0.69        4.09      6.06 o 
  -6  14   4        7.54        4.37      2.98 o 
  -5  14   4        8.47        7.11      2.11 o 
  -4  14   4       14.74       13.81      1.96 o 
  -3  14   4      374.93      383.33      6.11 o 
  -2  14   4      133.41      142.34      3.64 o 
  -1  14   4      301.41      272.22      4.34 o 
   0  14   4      115.15      125.41      2.84 o 
   1  14   4       86.46       96.13      2.93 o 
   2  14   4        0.86        0.32      1.58 o 
   3  14   4      114.61      110.34      4.28 o 
   4  14   4       26.94       27.04      2.99 o 
   5  14   4        2.21        2.26      3.11 o 
   6  14   4       23.89       20.95      3.81 o 
  -7  15   4        7.04        9.67      6.78 o 
  -6  15   4        1.51        7.25      5.75 o 
  -5  15   4       45.17       45.18      2.94 o 
  -4  15   4        1.40       -1.76      1.76 o 
  -3  15   4       19.31       27.16      2.22 o 
  -2  15   4        0.89        1.02      1.37 o 
  -1  15   4       93.02       86.27      2.67 o 
   0  15   4      295.78      299.06      4.92 o 
   1  15   4       48.32       51.12      2.72 o 
   2  15   4       14.82       13.98      2.05 o 
   3  15   4       23.99       25.65      2.87 o 
   4  15   4       38.85       34.00      3.19 o 
   5  15   4       23.73       30.85      4.75 o 
   6  15   4        0.10        1.74      3.10 o 
  -7  16   4       15.44       18.55      4.06 o 
  -6  16   4       25.09       28.85      3.77 o 
  -5  16   4       15.03       14.05      2.68 o 
  -4  16   4       21.43       19.28      2.22 o 
  -3  16   4       54.88       61.13      2.98 o 
  -2  16   4       14.60       10.17      1.79 o 
  -1  16   4      133.11      143.41      3.34 o 
   0  16   4       30.35       31.47      2.06 o 
   1  16   4        0.58       -1.40      1.40 o 
   2  16   4      148.45      154.62      4.34 o 
   3  16   4       26.48       31.87      3.14 o 
   4  16   4       17.17       25.66      3.11 o 
   5  16   4        1.93        5.14      3.61 o 
   6  16   4        0.37       -0.31      3.44 o 
  -7  17   4        0.26       -4.29      4.73 o 
  -6  17   4       37.76       34.88      5.35 o 
  -5  17   4        4.80        3.16      2.46 o 
  -4  17   4        7.32        5.67      1.89 o 
  -3  17   4       69.41       71.70      3.19 o 
  -2  17   4        6.65        8.56      1.81 o 
  -1  17   4        8.20        6.19      1.45 o 
   0  17   4       10.05       10.05      1.61 o 
   1  17   4      102.60      115.28      3.71 o 
   2  17   4       57.72       65.51      3.79 o 
   3  17   4      135.04      128.78      5.37 o 
   4  17   4       81.28       84.88      5.51 o 
   5  17   4       30.47       25.58      3.99 o 
   6  17   4        9.08       10.83      4.19 o 
  -6  18   4      103.04       99.23      7.20 o 
  -5  18   4       21.25       17.80      2.96 o 
  -4  18   4        0.30       -1.68      1.68 o 
  -3  18   4        1.21       -1.46      1.46 o 
  -2  18   4       42.08       52.85      2.88 o 
  -1  18   4       12.26       14.32      2.49 o 
   0  18   4       23.97       22.09      2.01 o 
   1  18   4      106.27       98.12      3.56 o 
   2  18   4      138.07      135.16      4.26 o 
   3  18   4        0.03       -1.44      2.18 o 
   4  18   4       36.26       34.52      3.46 o 
   5  18   4       21.28       26.03      3.73 o 
   6  18   4        0.02        3.01      5.19 o 
  -6  19   4        5.72        6.20      4.41 o 
  -5  19   4        2.16       -1.04      2.96 o 
  -4  19   4        0.02       -0.79      1.75 o 
  -3  19   4      100.69       96.36      3.64 o 
  -2  19   4        5.83        6.58      1.78 o 
  -1  19   4        1.99        1.42      1.47 o 
   0  19   4       35.78       34.86      2.75 o 
   1  19   4        1.07        1.04      1.72 o 
   2  19   4      120.44      129.82      4.31 o 
   3  19   4      175.13      173.80      6.21 o 
   4  19   4        3.09       -1.84      2.38 o 
   5  19   4        0.52        5.07      2.91 o 
  -6  20   4        5.23       -2.07      8.16 o 
  -5  20   4        0.07       -2.43      3.84 o 
  -4  20   4       44.56       42.95      3.05 o 
  -3  20   4        0.25       -1.26      1.64 o 
  -2  20   4       55.14       60.79      3.11 o 
  -1  20   4       12.43        9.90      1.86 o 
   0  20   4      286.61      281.17      5.22 o 
   1  20   4        3.19       -0.09      1.74 o 
   2  20   4       39.20       39.67      3.01 o 
   3  20   4       29.64       32.37      3.38 o 
   4  20   4        9.21        5.72      3.32 o 
   5  20   4       15.48       17.60      3.57 o 
  -6  21   4        0.05        2.89      4.70 o 
  -5  21   4       25.27       25.78      4.06 o 
  -4  21   4        7.73        4.53      2.22 o 
  -3  21   4       12.02       11.08      2.21 o 
  -2  21   4        7.48        7.98      2.04 o 
  -1  21   4       26.88       31.02      2.46 o 
   0  21   4        0.11        2.42      1.65 o 
   1  21   4       89.36       94.15      3.83 o 
   2  21   4       26.66       24.57      2.82 o 
   3  21   4        0.70       -0.04      2.41 o 
   4  21   4        4.30        3.70      2.76 o 
   5  21   4        0.65       -3.02      3.02 o 
  -6  22   4        0.90        5.52      5.01 o 
  -5  22   4       22.91       23.62      5.87 o 
  -4  22   4       31.83       30.51      2.90 o 
  -3  22   4       33.62       30.11      2.90 o 
  -2  22   4      117.63      129.92      4.74 o 
  -1  22   4       35.98       34.33      2.67 o 
   0  22   4        9.26       10.86      1.96 o 
   1  22   4        0.66        1.19      1.95 o 
   2  22   4       32.24       38.77      3.18 o 
   3  22   4       63.57       58.91      4.68 o 
   4  22   4        1.03       -1.73      3.37 o 
   5  22   4        0.26        0.45      3.26 o 
  -6  23   4        0.46       -1.42      4.53 o 
  -5  23   4        3.48        0.30      3.93 o 
  -4  23   4      178.96      175.48      5.48 o 
  -3  23   4        0.86        0.64      2.02 o 
  -2  23   4       97.76      105.37      4.14 o 
  -1  23   4       12.74       14.61      2.24 o 
   0  23   4      484.69      460.14      7.11 o 
   1  23   4      171.31      173.18      4.89 o 
   2  23   4       48.73       41.77      3.46 o 
   3  23   4        0.53        1.98      2.57 o 
   4  23   4        1.27        0.10      2.60 o 
   5  23   4       21.46       29.51      4.47 o 
  -5  24   4        0.10        2.55      3.98 o 
  -4  24   4      196.73      192.81      6.26 o 
  -3  24   4       51.89       59.22      3.69 o 
  -2  24   4       24.93       25.79      2.78 o 
  -1  24   4      132.52      128.34      4.79 o 
   0  24   4      243.43      243.96      5.23 o 
   1  24   4       75.11       76.34      3.79 o 
   2  24   4        7.87        8.66      2.51 o 
   3  24   4        1.87       -1.71      2.56 o 
   4  24   4        5.96        7.68      3.18 o 
   5  24   4       24.16       31.37      7.71 o 
  -5  25   4       18.30       19.04      4.80 o 
  -4  25   4       56.27       60.14      4.81 o 
  -3  25   4       44.09       43.46      3.51 o 
  -2  25   4       33.16       35.55      3.35 o 
  -1  25   4        0.47        6.06      2.14 o 
   0  25   4      111.68      113.87      4.22 o 
   1  25   4       69.13       72.01      3.88 o 
   2  25   4        2.16        1.57      2.33 o 
   3  25   4        8.77        3.27      2.78 o 
   4  25   4        3.40        1.02      2.94 o 
  -5  26   4        5.31        0.16      5.61 o 
  -4  26   4        2.94        0.56      2.40 o 
  -3  26   4      107.23      114.79      4.69 o 
  -2  26   4       10.80       12.87      3.35 o 
  -1  26   4      584.26      567.24      9.26 o 
   0  26   4       46.44       45.55      3.64 o 
   1  26   4       21.16       17.52      2.75 o 
   2  26   4       36.84       32.47      3.30 o 
   3  26   4        0.21       -2.15      2.60 o 
   4  26   4        0.50       -2.38      3.24 o 
  -5  27   4        9.98       17.00      8.70 o 
  -4  27   4        0.30       -0.49      2.65 o 
  -3  27   4       39.47       39.98      3.59 o 
  -2  27   4       45.73       49.30      3.89 o 
  -1  27   4        1.25        4.41      2.69 o 
   0  27   4        5.23        3.65      2.30 o 
   1  27   4        2.48       -1.45      2.27 o 
   2  27   4       16.10       11.74      3.12 o 
   3  27   4       10.39        0.28      3.60 o 
   4  27   4        4.34       -3.46      3.53 o 
  -4  28   4        4.00        4.68      3.54 o 
  -3  28   4        2.17        1.39      2.58 o 
  -2  28   4        0.25        0.21      2.40 o 
  -1  28   4       22.85       28.43      2.93 o 
   0  28   4       54.94       46.66      3.88 o 
   1  28   4        0.49       -2.01      2.30 o 
   2  28   4        4.51        2.93      2.67 o 
   3  28   4       11.62       12.13      3.39 o 
  -4  29   4        0.30        5.90      4.64 o 
  -3  29   4        1.18       -2.53      3.48 o 
  -2  29   4       12.33        8.93      2.79 o 
  -1  29   4       25.87       25.61      3.65 o 
   0  29   4        0.28       -2.05      2.21 o 
   1  29   4        5.51        3.16      2.83 o 
   2  29   4        5.14       -0.35      3.33 o 
   3  29   4        0.73        3.30      3.41 o 
  -4  30   4        4.44       12.75      5.07 o 
  -3  30   4       12.34       11.92      3.87 o 
  -2  30   4       20.42       18.80      3.97 o 
  -1  30   4        6.45        7.29      2.92 o 
   0  30   4       13.22        8.39      3.19 o 
   1  30   4        2.56       -0.10      2.52 o 
   2  30   4        0.21       -2.63      2.63 o 
   3  30   4        9.59       13.13      5.82 o 
  -3  31   4        1.44       -1.29      4.89 o 
  -2  31   4        0.19        1.51      5.51 o 
  -1  31   4        6.61        6.42      3.16 o 
   0  31   4       20.51       18.25      4.45 o 
   1  31   4        0.11       -2.50      2.50 o 
   2  31   4       16.50       13.27      4.35 o 
  -3  32   4        0.03       -2.62      8.45 o 
  -2  32   4       12.96       11.05      5.55 o 
  -1  32   4        1.51        1.20      3.15 o 
   0  32   4        3.70        4.31      4.66 o 
   1  32   4        8.14        6.58      3.73 o 
   2  32   4        0.33       -2.59      4.12 o 
  -2  33   4        1.51        4.44      4.92 o 
  -1  33   4        2.60        1.99      3.89 o 
   0  33   4        0.10       -4.94      4.94 o 
   1  33   4        6.01        1.35      4.58 o 
  -1  34   4        8.70        8.59      5.83 o 
   0  34   4        0.08       -1.76      6.40 o 
  -7   1   5        0.74       -4.07      4.07 o 
  -6   1   5        5.95        4.57      2.37 o 
  -5   1   5       19.94       12.49      2.41 o 
  -4   1   5        0.77       -0.81      1.67 o 
  -3   1   5       68.97       62.91      2.96 o 
  -2   1   5      670.57      694.06      8.79 o 
  -1   1   5       52.09       59.23      1.88 o 
   0   1   5      181.91      189.40      2.72 o 
   1   1   5       45.97       50.60      1.53 o 
   2   1   5      100.28      105.89      2.33 o 
   3   1   5       22.76       15.33      2.00 o 
   4   1   5        0.01       -0.50      1.82 o 
   5   1   5       10.69        6.67      2.29 o 
   6   1   5       11.67       12.38      2.72 o 
  -7   2   5        1.33       -2.60      2.60 o 
  -6   2   5       21.09       18.87      2.87 o 
  -5   2   5        6.34        2.80      2.06 o 
  -4   2   5       50.23       60.01      3.21 o 
  -3   2   5        1.51        0.12      1.35 o 
  -2   2   5       12.87       14.88      1.86 o 
  -1   2   5      235.12      227.53      3.24 o 
   0   2   5       54.26       75.22      1.75 o 
   1   2   5        2.35        2.20      0.86 o 
   2   2   5       97.28      100.92      2.64 o 
   3   2   5        4.79        7.21      1.84 o 
   4   2   5       87.91       90.60      3.64 o 
   5   2   5        7.25        6.97      2.36 o 
   6   2   5        0.05       -0.13      2.23 o 
  -7   3   5        2.15       -2.57      2.57 o 
  -6   3   5       36.74       32.15      3.24 o 
  -5   3   5       16.08       13.95      2.39 o 
  -4   3   5       53.98       57.02      3.17 o 
  -3   3   5       19.51       17.54      2.03 o 
  -2   3   5      145.53      129.07      3.36 o 
  -1   3   5       16.54       16.25      1.24 o 
   0   3   5       15.66       21.03      1.20 o 
   1   3   5      117.50      114.07      2.07 o 
   2   3   5      137.96      160.77      2.80 o 
   3   3   5       90.52       94.02      3.43 o 
   4   3   5       43.82       47.71      3.01 o 
   5   3   5       21.03       21.63      2.96 o 
   6   3   5        5.67        6.88      2.53 o 
  -7   4   5        0.10       -3.05      3.05 o 
  -6   4   5        6.37        3.07      2.36 o 
  -5   4   5        0.14       -0.30      1.98 o 
  -4   4   5        2.20       -0.31      1.69 o 
  -3   4   5        0.52       -0.20      1.82 o 
  -2   4   5       25.42       26.03      1.72 o 
  -1   4   5       48.72       53.29      1.79 o 
   0   4   5       91.05       81.98      1.85 o 
   1   4   5        3.44        3.17      0.90 o 
   2   4   5       26.37       19.83      1.25 o 
   3   4   5        2.49        5.73      1.76 o 
   4   4   5      251.03      260.94      5.56 o 
   5   4   5        9.32        4.87      2.29 o 
   6   4   5        3.62        2.87      2.61 o 
  -7   5   5       22.01       23.13      5.19 o 
  -6   5   5        0.07       -2.18      2.18 o 
  -5   5   5       42.02       41.02      3.10 o 
  -4   5   5       49.60       51.17      2.88 o 
  -3   5   5        0.82       -0.19      1.31 o 
  -2   5   5       14.32       16.65      1.53 o 
  -1   5   5       25.75       28.54      1.44 o 
   0   5   5       32.04       35.57      1.22 o 
   1   5   5      304.66      326.64      3.65 o 
   2   5   5       24.27       30.25      1.82 o 
   3   5   5      483.95      481.40      7.18 o 
   4   5   5       25.93       31.42      2.74 o 
   5   5   5        2.77        0.53      2.05 o 
   6   5   5       13.39       15.21      3.12 o 
  -7   6   5        1.72       -3.09      3.09 o 
  -6   6   5        1.62       -2.10      2.10 o 
  -5   6   5       32.66       34.12      3.58 o 
  -4   6   5        5.71        4.12      1.74 o 
  -3   6   5        0.30       -1.35      1.35 o 
  -2   6   5        0.38       -0.72      1.03 o 
  -1   6   5      165.93      150.81      2.68 o 
   0   6   5       12.88        7.85      0.90 o 
   1   6   5        2.24        2.99      0.89 o 
   2   6   5        6.96        6.95      1.41 o 
   3   6   5        0.08        3.15      1.66 o 
   4   6   5      158.10      149.29      4.44 o 
   5   6   5        5.96        5.86      2.49 o 
   6   6   5        0.02       -1.72      2.54 o 
  -7   7   5       61.95       54.12      5.19 o 
  -6   7   5        1.22       -2.05      2.05 o 
  -5   7   5        3.48        4.26      1.98 o 
  -4   7   5       35.02       40.79      2.81 o 
  -3   7   5       23.51       24.10      2.11 o 
  -2   7   5        7.75        5.15      1.26 o 
  -1   7   5        7.33        7.16      1.07 o 
   0   7   5       71.97       84.85      1.88 o 
   1   7   5      111.63      114.23      2.28 o 
   2   7   5        0.09        0.68      1.22 o 
   3   7   5      208.54      214.48      5.41 o 
   4   7   5        8.87       10.64      2.56 o 
   5   7   5       83.23       85.55      4.43 o 
   6   7   5       10.43       11.72      3.94 o 
  -7   8   5        9.44        8.80      3.52 o 
  -6   8   5       35.57       40.69      3.25 o 
  -5   8   5       45.80       54.43      3.19 o 
  -4   8   5       77.16       73.51      3.23 o 
  -3   8   5        2.36        1.95      1.47 o 
  -2   8   5       50.36       48.31      2.16 o 
  -1   8   5       41.26       45.93      1.99 o 
   0   8   5      189.10      183.42      2.66 o 
   1   8   5      150.12      138.00      2.50 o 
   2   8   5        9.68       10.27      1.71 o 
   3   8   5       69.00       58.52      3.35 o 
   4   8   5       35.64       49.89      3.49 o 
   5   8   5        0.62        1.07      2.42 o 
   6   8   5        2.43        2.56      2.82 o 
  -7   9   5        8.32        6.14      4.50 o 
  -6   9   5        0.18        1.82      2.48 o 
  -5   9   5       35.36       46.64      4.44 o 
  -4   9   5       87.16       90.93      3.45 o 
  -3   9   5       60.41       64.75      2.88 o 
  -2   9   5       49.84       52.84      2.26 o 
  -1   9   5       12.38       11.64      1.28 o 
   0   9   5       42.04       58.55      2.02 o 
   1   9   5       41.38       35.98      1.88 o 
   2   9   5      127.44      131.96      3.55 o 
   3   9   5        0.21       -0.63      1.73 o 
   4   9   5      709.15      692.72     13.75 o 
   5   9   5       13.82       10.42      2.91 o 
   6   9   5        0.03       -0.20      2.57 o 
  -7  10   5        4.23       -0.16      3.35 o 
  -6  10   5       26.33       24.08      2.94 o 
  -5  10   5        2.84        1.94      2.15 o 
  -4  10   5       16.25       21.49      2.29 o 
  -3  10   5       45.24       40.70      2.49 o 
  -2  10   5       14.35       14.71      1.57 o 
  -1  10   5       22.40       18.71      1.65 o 
   0  10   5       99.14      100.42      2.45 o 
   1  10   5       10.89       17.06      1.68 o 
   2  10   5        0.27        0.52      1.45 o 
   3  10   5       60.23       61.82      3.32 o 
   4  10   5       11.16       22.20      3.24 o 
   5  10   5       11.79        8.84      2.87 o 
   6  10   5        0.22       -2.53      2.53 o 
  -7  11   5        0.04       -3.23      3.23 o 
  -6  11   5       95.46      101.59      4.27 o 
  -5  11   5        1.72        6.31      2.15 o 
  -4  11   5        5.26        5.14      2.45 o 
  -3  11   5       19.78       19.93      2.08 o 
  -2  11   5        0.22        0.06      1.33 o 
  -1  11   5        0.15       -0.72      1.27 o 
   0  11   5      202.44      205.53      3.62 o 
   1  11   5      204.39      206.88      3.96 o 
   2  11   5       17.85       20.03      2.12 o 
   3  11   5      113.61      118.15      4.08 o 
   4  11   5       30.52       27.36      3.07 o 
   5  11   5        0.27       -1.84      2.45 o 
   6  11   5        0.06       -2.60      2.60 o 
  -7  12   5        3.15        3.16      3.53 o 
  -6  12   5        0.18        6.30      2.48 o 
  -5  12   5        0.48        1.87      2.13 o 
  -4  12   5        3.15        1.70      1.80 o 
  -3  12   5       49.66       59.01      3.37 o 
  -2  12   5        6.92        8.95      1.71 o 
  -1  12   5        0.52       -0.73      1.30 o 
   0  12   5       57.58       65.96      2.60 o 
   1  12   5       34.11       36.15      2.23 o 
   2  12   5        3.43        0.76      1.53 o 
   3  12   5       36.71       41.05      2.76 o 
   4  12   5       66.42       71.55      4.14 o 
   5  12   5        2.15        2.98      2.60 o 
   6  12   5        0.81        0.00      2.84 o 
  -7  13   5        4.37        3.09      3.54 o 
  -6  13   5       19.49       27.60      3.16 o 
  -5  13   5      143.58      136.38      5.54 o 
  -4  13   5       21.19       20.81      2.72 o 
  -3  13   5      146.24      140.50      4.45 o 
  -2  13   5      499.27      461.85      6.89 o 
  -1  13   5        0.72        0.73      1.39 o 
   0  13   5      190.60      184.84      3.83 o 
   1  13   5        2.11        1.19      1.54 o 
   2  13   5       26.75       29.08      2.35 o 
   3  13   5      176.36      191.24      5.52 o 
   4  13   5        4.86        4.44      2.53 o 
   5  13   5        5.65        2.72      2.89 o 
  -7  14   5        3.56        8.08      5.51 o 
  -6  14   5       11.23       18.34      5.44 o 
  -5  14   5        5.57        7.74      2.57 o 
  -4  14   5        1.49       -1.92      1.92 o 
  -3  14   5      123.13      126.31      3.85 o 
  -2  14   5        3.07       10.68      1.84 o 
  -1  14   5       15.96       16.92      1.99 o 
   0  14   5       25.54       29.08      2.03 o 
   1  14   5        6.02        4.86      1.74 o 
   2  14   5       12.01       14.17      2.26 o 
   3  14   5       16.46       19.91      2.65 o 
   4  14   5       46.82       44.23      5.02 o 
   5  14   5       17.16       20.35      4.36 o 
  -6  15   5       56.82       66.60     10.22 o 
  -5  15   5        0.54       -2.15      2.68 o 
  -4  15   5       28.49       25.81      3.02 o 
  -3  15   5      115.13      108.31      3.74 o 
  -2  15   5      238.09      235.52      5.09 o 
  -1  15   5        9.06       10.59      1.85 o 
   0  15   5        0.00       -0.54      1.42 o 
   1  15   5       90.50       82.79      3.48 o 
   2  15   5       22.94       21.25      2.56 o 
   3  15   5       73.69       73.51      3.79 o 
   4  15   5       47.29       42.53      4.06 o 
   5  15   5        2.35       -0.57      3.43 o 
  -6  16   5        0.79       -0.80      7.07 o 
  -5  16   5        8.25        6.20      2.80 o 
  -4  16   5        5.63        4.36      2.38 o 
  -3  16   5      113.75      106.12      3.72 o 
  -2  16   5        7.38        9.22      1.86 o 
  -1  16   5      128.97      116.66      3.98 o 
   0  16   5        3.84        1.95      1.56 o 
   1  16   5       23.15       26.94      2.82 o 
   2  16   5       60.78       68.43      3.57 o 
   3  16   5        9.28        5.16      2.59 o 
   4  16   5       28.44       30.45      3.72 o 
   5  16   5        9.62       12.41      5.87 o 
  -6  17   5       12.65       13.10      5.09 o 
  -5  17   5        8.04        2.36      2.70 o 
  -4  17   5        0.27       -1.70      2.26 o 
  -3  17   5        9.20        7.39      2.06 o 
  -2  17   5      120.99      119.06      4.06 o 
  -1  17   5        8.95       11.04      2.09 o 
   0  17   5        9.17        8.65      1.77 o 
   1  17   5      122.93      116.34      4.04 o 
   2  17   5       29.71       30.59      2.89 o 
   3  17   5       52.58       49.45      3.85 o 
   4  17   5       49.58       45.32      6.28 o 
   5  17   5       13.08       17.01      5.09 o 
  -6  18   5       66.33       67.00      7.76 o 
  -5  18   5        1.98       -2.47      2.47 o 
  -4  18   5        2.43       -1.64      2.37 o 
  -3  18   5        0.54       -1.69      1.69 o 
  -2  18   5        2.94        2.83      1.85 o 
  -1  18   5        0.55       -0.04      1.73 o 
   0  18   5       10.78        9.62      1.90 o 
   1  18   5       73.29       86.58      4.83 o 
   2  18   5       85.80      103.71      4.63 o 
   3  18   5       58.94       52.85      4.03 o 
   4  18   5        0.58        1.22      3.35 o 
   5  18   5       12.53       14.63      3.85 o 
  -6  19   5       94.93      107.19      7.25 o 
  -5  19   5       36.63       32.23      3.62 o 
  -4  19   5        1.76       -2.30      2.30 o 
  -3  19   5        0.85       -1.77      1.77 o 
  -2  19   5       42.47       40.31      2.83 o 
  -1  19   5        5.77        4.36      2.00 o 
   0  19   5        0.73       -0.62      1.58 o 
   1  19   5      230.78      233.37      5.56 o 
   2  19   5      322.03      317.43     11.25 o 
   3  19   5        6.80        3.09      2.67 o 
   4  19   5        0.04       -2.10      2.59 o 
   5  19   5       23.40       21.68      4.07 o 
  -6  20   5       20.40       25.75      6.34 o 
  -5  20   5        6.04        0.53      2.76 o 
  -4  20   5        1.23       -2.35      2.35 o 
  -3  20   5       26.33       32.35      2.89 o 
  -2  20   5        4.70        3.49      1.99 o 
  -1  20   5       32.98       39.72      3.34 o 
   0  20   5       33.90       35.72      2.82 o 
   1  20   5      123.44      123.52      5.53 o 
   2  20   5       69.85       82.74      4.44 o 
   3  20   5       57.02       49.70      4.90 o 
   4  20   5        5.56        0.91      2.91 o 
   5  20   5        0.08        2.51      3.55 o 
  -6  21   5       75.75       72.94      8.17 o 
  -5  21   5       12.62        2.24      3.84 o 
  -4  21   5        0.03       -2.34      2.34 o 
  -3  21   5        0.06       -1.54      1.97 o 
  -2  21   5       65.59       66.10      3.76 o 
  -1  21   5        4.51        5.54      2.09 o 
   0  21   5        0.11       -1.85      1.85 o 
   1  21   5      139.27      154.55      4.95 o 
   2  21   5      327.96      330.43      8.74 o 
   3  21   5        0.80        0.81      2.74 o 
   4  21   5        0.42        1.83      2.96 o 
  -5  22   5        1.53       -2.84      2.84 o 
  -4  22   5       70.73       69.58      4.41 o 
  -3  22   5       14.38       14.84      2.60 o 
  -2  22   5        4.16        2.23      2.28 o 
  -1  22   5       60.49       67.39      3.67 o 
   0  22   5       80.77       78.83      3.88 o 
   1  22   5       33.35       32.94      3.18 o 
   2  22   5        1.13       -0.86      2.25 o 
   3  22   5        0.06       -3.09      3.09 o 
   4  22   5        1.64       -3.01      3.02 o 
  -5  23   5       19.68       12.94      3.79 o 
  -4  23   5        9.38        4.19      2.90 o 
  -3  23   5       66.68       65.25      3.80 o 
  -2  23   5        2.38        0.59      2.32 o 
  -1  23   5       99.25      104.87      4.36 o 
   0  23   5        0.24        3.92      2.75 o 
   1  23   5       38.09       31.19      3.20 o 
   2  23   5        0.63       -2.32      2.32 o 
   3  23   5       30.48       27.11      3.71 o 
   4  23   5        0.04        2.04      3.12 o 
  -5  24   5        1.87        0.68      3.60 o 
  -4  24   5       24.76       17.49      3.38 o 
  -3  24   5        3.44        2.16      2.37 o 
  -2  24   5       23.70       25.51      3.56 o 
  -1  24   5       22.36       27.82      2.95 o 
   0  24   5        7.41        6.99      2.48 o 
   1  24   5       14.64       19.76      2.93 o 
   2  24   5        5.03        5.44      2.75 o 
   3  24   5        0.02       -1.27      3.00 o 
   4  24   5        0.42       -3.53      3.53 o 
  -5  25   5       70.23       53.99      7.25 o 
  -4  25   5       30.55       20.14      3.85 o 
  -3  25   5       44.26       44.22      3.90 o 
  -2  25   5      200.40      202.72      6.40 o 
  -1  25   5       63.39       70.43      3.99 o 
   0  25   5      100.51      101.14      5.22 o 
   1  25   5      149.32      137.29      5.47 o 
   2  25   5       56.35       60.51      7.67 o 
   3  25   5        7.13        4.50      3.20 o 
  -4  26   5        1.63       -1.86      3.90 o 
  -3  26   5       21.72       20.20      3.66 o 
  -2  26   5        1.97       10.30      2.82 o 
  -1  26   5        0.25        1.97      2.24 o 
   0  26   5        4.03        3.31      3.15 o 
   1  26   5        0.01       -0.43      2.41 o 
   2  26   5        0.15       -2.44      2.44 o 
   3  26   5        2.10       -2.42      3.58 o 
  -4  27   5        8.77        7.67      4.02 o 
  -3  27   5        7.59        3.07      2.76 o 
  -2  27   5       29.03       26.72      3.57 o 
  -1  27   5       25.11       27.10      3.13 o 
   0  27   5        2.85       -0.99      2.73 o 
   1  27   5        0.77        0.69      2.62 o 
   2  27   5        0.50       -2.57      2.57 o 
   3  27   5        1.38        0.57      3.57 o 
  -4  28   5        8.15        5.36      4.88 o 
  -3  28   5        0.40        0.13      2.87 o 
  -2  28   5        6.50       10.20      2.65 o 
  -1  28   5       32.01       34.11      4.28 o 
   0  28   5       45.29       48.73      4.21 o 
   1  28   5        5.88        3.65      2.81 o 
   2  28   5       10.92        2.67      3.92 o 
  -3  29   5        9.54        2.86      3.02 o 
  -2  29   5        7.95        7.71      2.64 o 
  -1  29   5       44.21       41.22      3.97 o 
   0  29   5        0.33       -3.73      3.73 o 
   1  29   5        0.53       -2.65      2.65 o 
   2  29   5        7.98        1.51      3.26 o 
  -3  30   5        0.02       -1.21      3.27 o 
  -2  30   5        7.32        6.86      3.85 o 
  -1  30   5        1.09        1.27      2.80 o 
   0  30   5        5.31        2.24      3.08 o 
   1  30   5        3.99       -3.11      3.11 o 
   2  30   5        0.12       -2.62      7.49 o 
  -2  31   5        0.56        1.83      5.31 o 
  -1  31   5        1.69        0.17      3.30 o 
   0  31   5        1.83       -3.38      3.38 o 
   1  31   5        2.72       -2.59      3.03 o 
  -1  32   5        7.38       -3.94     15.99 o 
   0  32   5        1.10       -2.16      3.60 o 
  -7   0   6        0.44       -0.81      4.39 o 
  -6   0   6       22.80       22.49      5.45 o 
  -5   0   6       15.61       18.60      4.41 o 
  -4   0   6        0.40        4.16      3.69 o 
  -3   0   6      122.61      216.09     30.15 o 
  -2   0   6     2995.13     2933.13     38.84 o 
  -1   0   6       74.23       70.73      2.95 o 
   0   0   6       34.59       42.59      2.29 o 
   1   0   6       35.21       32.16      2.18 o 
   2   0   6        3.75        2.31      2.09 o 
   3   0   6        0.51       -0.20      2.42 o 
   4   0   6        1.02        4.04      3.12 o 
   5   0   6       16.92       20.14      4.26 o 
  -7   1   6        6.85        6.86      3.46 o 
  -6   1   6        4.45       -0.17      2.63 o 
  -5   1   6       10.76       10.80      2.58 o 
  -4   1   6       21.52       32.95      3.07 o 
  -3   1   6     1387.48     1374.10     15.43 o 
  -2   1   6      136.50      214.51      7.39 o 
  -1   1   6        8.05       10.34      1.42 o 
   0   1   6        1.69        1.55      0.96 o 
   1   1   6       80.19       84.72      2.12 o 
   2   1   6        1.02       -1.17      1.43 o 
   3   1   6       11.25       10.96      2.16 o 
   4   1   6       43.34       49.84      3.24 o 
   5   1   6        0.21       -0.83      2.33 o 
  -7   2   6        8.49       11.89      3.74 o 
  -6   2   6        0.11       -2.48      2.48 o 
  -5   2   6        6.43        6.70      2.49 o 
  -4   2   6      162.34      174.63      5.45 o 
  -3   2   6        5.33       42.63      5.04 o 
  -2   2   6       87.55      105.01      3.64 o 
  -1   2   6      339.56      304.87      5.04 o 
   0   2   6        6.65        6.90      1.09 o 
   1   2   6      102.38      119.51      2.39 o 
   2   2   6        3.70        4.72      1.59 o 
   3   2   6       11.53       11.40      2.22 o 
   4   2   6        3.53        4.41      2.31 o 
   5   2   6        0.50       -1.67      2.36 o 
  -7   3   6        6.98        2.79      3.42 o 
  -6   3   6       15.83       10.10      2.96 o 
  -5   3   6        4.69       -0.30      2.31 o 
  -4   3   6       10.26       16.18      2.50 o 
  -3   3   6      158.41      157.79      4.28 o 
  -2   3   6      162.30      164.65      4.15 o 
  -1   3   6      111.00      117.72      3.12 o 
   0   3   6       56.41       56.31      1.83 o 
   1   3   6       10.10       15.46      1.36 o 
   2   3   6       29.54       32.84      2.12 o 
   3   3   6      165.69      160.85      4.50 o 
   4   3   6        0.31       -1.01      2.08 o 
   5   3   6        6.27        6.25      3.99 o 
  -7   4   6        0.22       -2.08      2.97 o 
  -6   4   6       18.88       21.50      3.03 o 
  -5   4   6        0.23       -2.01      2.01 o 
  -4   4   6       14.02       12.42      2.43 o 
  -3   4   6      158.78      162.27      4.31 o 
  -2   4   6        2.98        2.51      1.77 o 
  -1   4   6      206.24      217.82      4.06 o 
   0   4   6        1.30        0.06      0.95 o 
   1   4   6      121.20      121.43      2.50 o 
   2   4   6      311.21      309.16      4.56 o 
   3   4   6       15.69       19.15      2.44 o 
   4   4   6        6.29        3.86      2.55 o 
   5   4   6        0.00       -2.37      2.37 o 
  -7   5   6       32.63       27.18      3.93 o 
  -6   5   6       35.79       26.20      3.21 o 
  -5   5   6        2.81        0.46      2.18 o 
  -4   5   6       16.94       20.31      2.48 o 
  -3   5   6       47.97       48.45      2.92 o 
  -2   5   6       22.98       20.64      2.18 o 
  -1   5   6        5.19        6.94      1.64 o 
   0   5   6        3.15        2.20      1.09 o 
   1   5   6       83.29       94.49      2.51 o 
   2   5   6        7.21       11.69      1.58 o 
   3   5   6      161.33      166.83      5.22 o 
   4   5   6        4.76        6.50      2.63 o 
   5   5   6        1.19        0.63      2.75 o 
  -7   6   6        0.14       -1.68      2.91 o 
  -6   6   6        6.20        1.17      2.50 o 
  -5   6   6        0.59       -2.02      2.02 o 
  -4   6   6        1.90        1.38      1.90 o 
  -3   6   6        0.96       -1.54      1.96 o 
  -2   6   6       11.59       10.32      1.93 o 
  -1   6   6       12.30        7.96      1.58 o 
   0   6   6       42.66       42.30      1.79 o 
   1   6   6       60.96       73.33      2.54 o 
   2   6   6       51.90       58.01      2.77 o 
   3   6   6        0.71        5.31      2.36 o 
   4   6   6      216.22      188.81      6.49 o 
   5   6   6       45.30       40.38      3.82 o 
  -7   7   6        0.60        0.71      3.00 o 
  -6   7   6        0.21       -3.18      3.27 o 
  -5   7   6        0.06        1.15      2.44 o 
  -4   7   6        5.64        1.85      2.61 o 
  -3   7   6       16.09       13.45      2.13 o 
  -2   7   6        0.53       -1.48      1.48 o 
  -1   7   6        0.71       -0.62      1.69 o 
   0   7   6        0.42       -0.69      1.16 o 
   1   7   6      100.28      111.72      3.16 o 
   2   7   6        1.73        3.29      1.77 o 
   3   7   6       58.85       57.96      3.74 o 
   4   7   6       37.57       42.79      3.65 o 
   5   7   6        1.56        0.02      2.65 o 
  -6   8   6        8.85        3.56      3.02 o 
  -5   8   6        5.32        0.49      3.57 o 
  -4   8   6        7.97        7.28      2.11 o 
  -3   8   6       21.14       17.89      2.22 o 
  -2   8   6        5.33        2.68      1.68 o 
  -1   8   6       70.11       69.16      3.73 o 
   0   8   6       19.39       18.96      1.69 o 
   1   8   6       13.85       12.39      1.78 o 
   2   8   6       15.98       16.05      2.12 o 
   3   8   6       50.60       49.32      4.65 o 
   4   8   6       48.23       46.00      3.80 o 
   5   8   6       16.45       12.14      3.23 o 
  -6   9   6       61.69       54.89      6.00 o 
  -5   9   6       11.86        6.78      3.33 o 
  -4   9   6       28.78       26.76      2.69 o 
  -3   9   6        9.22        6.13      1.87 o 
  -2   9   6       10.21        6.77      2.12 o 
  -1   9   6       33.05       38.40      2.50 o 
   0   9   6       10.12       10.23      1.54 o 
   1   9   6       14.08       17.97      1.87 o 
   2   9   6        0.55       -1.58      1.58 o 
   3   9   6       20.03       17.46      2.99 o 
   4   9   6       27.13       23.91      3.30 o 
   5   9   6        3.14        0.12      2.82 o 
  -6  10   6        3.04        1.11      2.88 o 
  -5  10   6       18.64       14.85      2.64 o 
  -4  10   6        2.16        2.05      2.16 o 
  -3  10   6        3.14        0.26      2.30 o 
  -2  10   6        4.51        2.52      1.89 o 
  -1  10   6        4.89        4.40      1.63 o 
   0  10   6      122.33      117.95      3.02 o 
   1  10   6       58.61       61.43      2.79 o 
   2  10   6        0.45       -1.67      1.67 o 
   3  10   6       58.42       62.31      3.90 o 
   4  10   6       46.34       46.23      3.87 o 
   5  10   6       10.75        9.24      3.17 o 
  -6  11   6        0.33        5.41      3.45 o 
  -5  11   6       25.62       26.33      3.31 o 
  -4  11   6        3.24        4.92      2.45 o 
  -3  11   6       13.47       12.84      3.30 o 
  -2  11   6        7.83        5.34      2.04 o 
  -1  11   6       48.91       53.04      2.95 o 
   0  11   6       87.10       93.84      2.85 o 
   1  11   6        6.48        6.22      1.71 o 
   2  11   6        0.25       -1.62      1.62 o 
   3  11   6       42.01       52.01      3.44 o 
   4  11   6        3.01        2.12      2.89 o 
   5  11   6        0.06       -1.64      2.70 o 
  -6  12   6        1.98        5.18      3.53 o 
  -5  12   6       27.77       26.44      3.48 o 
  -4  12   6       34.28       32.36      3.70 o 
  -3  12   6        0.93       -1.31      2.00 o 
  -2  12   6        2.64        2.70      1.65 o 
  -1  12   6       25.04       27.31      2.57 o 
   0  12   6       30.41       35.08      2.28 o 
   1  12   6       13.05       10.11      1.90 o 
   2  12   6       33.22       35.15      2.76 o 
   3  12   6       67.86       65.13      4.90 o 
   4  12   6        1.68        3.23      3.02 o 
   5  12   6        2.23        0.29      2.90 o 
  -6  13   6        0.41        4.83      3.52 o 
  -5  13   6        8.14        9.85      3.14 o 
  -4  13   6       16.69       14.38      2.95 o 
  -3  13   6        0.02       -2.08      2.08 o 
  -2  13   6       69.31       70.37      3.36 o 
  -1  13   6        0.14        3.25      1.80 o 
   0  13   6        6.72        5.41      1.63 o 
   1  13   6        5.37        5.55      1.64 o 
   2  13   6       32.46       36.29      2.81 o 
   3  13   6        9.71        8.36      2.52 o 
   4  13   6        6.51        6.15      3.28 o 
   5  13   6       13.63       10.20      3.35 o 
  -6  14   6        7.98       12.23      5.39 o 
  -5  14   6       16.60       15.21      3.26 o 
  -4  14   6       11.23        6.57      2.78 o 
  -3  14   6        5.92        1.52      2.38 o 
  -2  14   6        4.77        2.58      1.83 o 
  -1  14   6       85.11       91.66      3.95 o 
   0  14   6       22.44       25.00      2.38 o 
   1  14   6       11.71        9.01      2.14 o 
   2  14   6        0.78       -0.85      2.21 o 
   3  14   6        6.32        7.37      2.42 o 
   4  14   6        1.04       -1.11      2.92 o 
   5  14   6        6.08        4.56      3.64 o 
  -6  15   6        6.39        3.02      3.77 o 
  -5  15   6       10.78        7.43      3.02 o 
  -4  15   6       34.49       31.00      3.44 o 
  -3  15   6       37.18       25.41      3.12 o 
  -2  15   6       60.12       63.67      3.34 o 
  -1  15   6        7.34        7.17      2.19 o 
   0  15   6       32.14       36.36      2.93 o 
   1  15   6       28.94       31.26      2.86 o 
   2  15   6        0.00       -2.17      2.17 o 
   3  15   6       18.23       22.74      3.09 o 
   4  15   6        1.49        2.49      4.25 o 
  -6  16   6        8.87        4.47      4.07 o 
  -5  16   6        0.69       -3.09      3.50 o 
  -4  16   6        0.29       -2.42      2.42 o 
  -3  16   6       11.54        8.94      2.66 o 
  -2  16   6       12.97        6.09      2.11 o 
  -1  16   6       52.72       50.02      3.60 o 
   0  16   6       52.50       51.26      3.32 o 
   1  16   6        0.96       -0.57      1.96 o 
   2  16   6       23.17       25.50      3.02 o 
   3  16   6       86.08       97.43      5.80 o 
   4  16   6       36.25       28.15      4.92 o 
  -6  17   6        6.02       -6.34      6.34 o 
  -5  17   6        0.06       -2.50      3.39 o 
  -4  17   6        8.11        4.46      2.79 o 
  -3  17   6       16.49       18.74      3.06 o 
  -2  17   6       12.24       12.29      2.45 o 
  -1  17   6        0.18       -2.10      2.10 o 
   0  17   6       18.26       20.57      2.86 o 
   1  17   6       63.88       66.68      3.75 o 
   2  17   6        4.48        5.04      2.53 o 
   3  17   6        7.90        5.75      2.99 o 
   4  17   6        3.54        1.12      3.29 o 
  -5  18   6        1.03       -3.32      3.32 o 
  -4  18   6       30.73       23.72      3.47 o 
  -3  18   6        3.03       -2.26      2.43 o 
  -2  18   6        6.25        5.81      2.39 o 
  -1  18   6        0.08       -1.77      1.77 o 
   0  18   6        9.06        6.67      2.40 o 
   1  18   6       13.78       14.31      2.69 o 
   2  18   6       71.82       74.90      4.14 o 
   3  18   6       13.12        9.15      3.07 o 
   4  18   6        4.17        1.00      3.22 o 
  -5  19   6        3.85        0.81      3.19 o 
  -4  19   6        0.76       -1.37      2.75 o 
  -3  19   6       11.01       11.17      3.00 o 
  -2  19   6        4.32        1.24      2.27 o 
  -1  19   6       46.10       43.42      3.14 o 
   0  19   6       43.52       52.22      3.85 o 
   1  19   6       41.61       52.83      3.70 o 
   2  19   6        0.52       -1.56      2.59 o 
   3  19   6        0.06       -2.49      2.49 o 
   4  19   6       12.01        7.12      4.23 o 
  -5  20   6        0.47       -2.90      2.90 o 
  -4  20   6       14.24       13.03      3.31 o 
  -3  20   6       12.53        7.05      2.95 o 
  -2  20   6        1.08       -1.88      2.15 o 
  -1  20   6       22.45       21.81      2.80 o 
   0  20   6        0.07       -1.65      2.35 o 
   1  20   6       57.02       57.87      5.11 o 
   2  20   6       47.17       49.35      4.58 o 
   3  20   6        8.59       -0.18      4.86 o 
   4  20   6        3.64       -1.96      3.23 o 
  -5  21   6        6.21        0.53      3.43 o 
  -4  21   6        3.44       -2.97      2.97 o 
  -3  21   6        6.15        2.57      2.91 o 
  -2  21   6       10.14        8.15      2.70 o 
  -1  21   6       70.21       74.40      4.08 o 
   0  21   6        6.05        4.95      2.79 o 
   1  21   6       11.33       10.39      2.77 o 
   2  21   6        3.22        2.62      2.76 o 
   3  21   6        1.28       -3.04      3.16 o 
  -4  22   6        6.57        1.75      3.12 o 
  -3  22   6       34.67       31.63      4.78 o 
  -2  22   6        1.91       -2.19      2.19 o 
  -1  22   6        0.09        1.68      2.28 o 
   0  22   6      120.98      122.15      5.44 o 
   1  22   6       17.28       11.07      2.92 o 
   2  22   6       11.54       10.44      3.03 o 
   3  22   6        0.77       -3.01      3.01 o 
  -4  23   6       31.36       24.89      3.90 o 
  -3  23   6        2.87       -0.87      3.37 o 
  -2  23   6       13.25       12.42      3.22 o 
  -1  23   6        0.33        6.47      2.76 o 
   0  23   6        5.25        5.62      2.92 o 
   1  23   6        1.12       -1.33      2.41 o 
   2  23   6       20.83       13.92      3.30 o 
   3  23   6        2.40       -4.20      7.09 o 
  -4  24   6        0.17       -2.12      3.08 o 
  -3  24   6        0.81        2.77      3.34 o 
  -2  24   6       56.25       56.98      4.46 o 
  -1  24   6      277.78      286.32      7.65 o 
   0  24   6       31.17       23.32      3.65 o 
   1  24   6       16.17       11.83      3.18 o 
   2  24   6        0.00       -4.08      4.08 o 
   3  24   6        0.01       -6.89      6.89 o 
  -4  25   6       37.89       35.07      6.11 o 
  -3  25   6        1.32       -2.01      3.48 o 
  -2  25   6       35.81       44.81      4.23 o 
  -1  25   6       58.15       69.34      4.66 o 
   0  25   6       27.76       23.93      3.77 o 
   1  25   6        2.97       -2.08      4.34 o 
   2  25   6        0.19       -3.24      3.34 o 
  -3  26   6       27.26       14.69      6.11 o 
  -2  26   6       39.51       32.11      4.36 o 
  -1  26   6        0.68        2.75      4.38 o 
   0  26   6       11.34        2.51      5.43 o 
   1  26   6       10.28        3.38      3.84 o 
   2  26   6        4.81       -3.75      3.75 o 
  -3  27   6        0.03       -6.83      6.83 o 
  -2  27   6       34.06       38.89      6.04 o 
  -1  27   6       48.41       53.75      4.89 o 
   0  27   6        5.24       -3.29      3.29 o 
   1  27   6        0.01       -0.61      3.68 o 
  -2  28   6       15.19       18.45      4.27 o 
  -1  28   6       18.52       11.25      4.20 o 
   0  28   6        0.61       -4.49      4.49 o 
   1  28   6        0.33       -4.18      4.18 o 
  -1  29   6        1.16       -2.25      3.39 o 
   0  29   6        0.36       -3.85      3.85 o 
  -6   1   7        7.89        6.68      3.57 o 
  -5   1   7        7.04        5.43      2.83 o 
  -4   1   7        4.36        6.34      2.54 o 
  -3   1   7       14.32       19.63      2.75 o 
  -2   1   7       16.79       19.47      2.24 o 
  -1   1   7       55.23       55.71      2.86 o 
   0   1   7        3.12        0.85      1.13 o 
   1   1   7        6.84        7.79      1.57 o 
   2   1   7        3.91        1.74      1.75 o 
   3   1   7        3.71        2.49      2.31 o 
   4   1   7        0.98       -0.44      2.50 o 
  -6   2   7        0.04        1.09      3.30 o 
  -5   2   7        0.10       -1.34      2.38 o 
  -4   2   7       17.70       12.38      3.38 o 
  -3   2   7      122.13      127.92      4.21 o 
  -2   2   7       69.96       62.43      3.53 o 
  -1   2   7        1.49        3.16      1.73 o 
   0   2   7        1.47        2.20      1.15 o 
   1   2   7      100.32      115.53      2.94 o 
   2   2   7        6.26        3.83      1.82 o 
   3   2   7        4.38        1.24      2.36 o 
   4   2   7        9.85        7.97      2.89 o 
  -6   3   7        1.08        3.28      3.05 o 
  -5   3   7        2.76        4.76      2.59 o 
  -4   3   7        1.55        2.12      2.24 o 
  -3   3   7        0.13        5.21      2.82 o 
  -2   3   7        5.51        8.27      2.20 o 
  -1   3   7        7.43        7.58      1.88 o 
   0   3   7        0.73        0.66      1.14 o 
   1   3   7        0.73        0.77      1.44 o 
   2   3   7        0.58        0.24      1.89 o 
   3   3   7       92.50       98.34      4.61 o 
   4   3   7        4.59        6.83      2.74 o 
  -6   4   7        4.48        2.49      3.11 o 
  -5   4   7       27.57       26.64      3.22 o 
  -4   4   7        0.07        0.42      3.55 o 
  -3   4   7       46.17       46.13      3.40 o 
  -2   4   7       21.47       28.02      3.88 o 
  -1   4   7       39.93       39.59      2.78 o 
   0   4   7       62.46       66.15      2.49 o 
   1   4   7        0.00       -0.62      1.51 o 
   2   4   7       83.38       97.49      4.38 o 
   3   4   7        9.76        9.46      2.69 o 
   4   4   7        1.15        0.86      2.66 o 
  -6   5   7        3.08       -0.91      2.89 o 
  -5   5   7        0.81        1.32      2.47 o 
  -4   5   7        2.71       -1.15      2.18 o 
  -3   5   7        0.93       -0.65      1.97 o 
  -2   5   7       11.95       10.52      3.14 o 
  -1   5   7        1.59        3.80      1.85 o 
   0   5   7        4.35        6.32      1.73 o 
   1   5   7        0.14        0.73      1.51 o 
   2   5   7        0.43        4.80      2.04 o 
   3   5   7       89.67       86.92      4.49 o 
   4   5   7       19.54       26.02      3.98 o 
  -6   6   7        9.21       10.67      3.43 o 
  -5   6   7        7.06        8.16      2.80 o 
  -4   6   7        1.27       -0.10      2.10 o 
  -3   6   7        2.64        1.98      2.08 o 
  -2   6   7        0.95       -0.69      2.27 o 
  -1   6   7       10.76       17.91      2.54 o 
   0   6   7       50.55       53.07      2.74 o 
   1   6   7        0.03        0.43      1.60 o 
   2   6   7      219.28      245.81      6.98 o 
   3   6   7        0.10       -0.01      2.43 o 
   4   6   7        0.12       -2.20      2.58 o 
  -6   7   7       12.10        9.33      3.66 o 
  -5   7   7        6.55        5.66      3.43 o 
  -4   7   7        1.02       -2.09      2.09 o 
  -3   7   7        0.38       -1.64      2.06 o 
  -2   7   7        3.04        1.44      2.30 o 
  -1   7   7        0.32        0.47      1.95 o 
   0   7   7       14.00       16.79      2.08 o 
   1   7   7        2.86        1.46      1.66 o 
   2   7   7       15.86       25.63      3.80 o 
   3   7   7       17.20       15.55      3.73 o 
   4   7   7       27.78       28.84      3.81 o 
  -6   8   7        0.30        3.24      3.23 o 
  -5   8   7       14.43       14.78      5.49 o 
  -4   8   7       10.87        8.40      2.82 o 
  -3   8   7        0.00       -1.51      2.22 o 
  -2   8   7        5.84        1.92      2.25 o 
  -1   8   7       17.93       21.40      2.97 o 
   0   8   7        4.87        4.31      1.84 o 
   1   8   7        0.14        0.58      1.69 o 
   2   8   7        5.98       10.68      2.66 o 
   3   8   7       68.76       72.55      4.04 o 
   4   8   7       59.25       55.71      5.26 o 
  -6   9   7       15.23       13.93      4.40 o 
  -5   9   7        0.75        1.59      4.44 o 
  -4   9   7        4.95        1.72      2.71 o 
  -3   9   7        7.68        5.29      2.51 o 
  -2   9   7        4.33        4.44      2.34 o 
  -1   9   7       43.24       40.57      3.51 o 
   0   9   7       51.29       51.38      3.95 o 
   1   9   7       12.19       12.28      2.07 o 
   2   9   7       19.97       18.46      2.92 o 
   3   9   7       24.88       36.09      3.33 o 
   4   9   7        1.37        0.56      2.92 o 
  -6  10   7        0.82       -0.10      4.14 o 
  -5  10   7       10.26        6.61      5.23 o 
  -4  10   7        0.11       -2.74      2.74 o 
  -3  10   7        5.64        4.68      2.74 o 
  -2  10   7        5.01        2.03      2.27 o 
  -1  10   7       33.56       35.50      3.02 o 
   0  10   7        0.04       -1.19      1.95 o 
   1  10   7       47.13       45.50      3.77 o 
   2  10   7       12.28       10.30      2.33 o 
   3  10   7      250.11      262.36     10.82 o 
   4  10   7        0.24       -2.68      2.68 o 
  -5  11   7       12.59        8.53      3.34 o 
  -4  11   7        0.01       -1.45      2.80 o 
  -3  11   7       24.07       20.82      3.10 o 
  -2  11   7        2.18       -2.46      2.86 o 
  -1  11   7       46.85       48.58      3.35 o 
   0  11   7        8.54        6.73      2.64 o 
   1  11   7        3.23        3.86      1.91 o 
   2  11   7        0.80        0.52      2.15 o 
   3  11   7        4.05        3.22      2.91 o 
   4  11   7        5.93        2.52      2.92 o 
  -5  12   7        7.54       11.37      3.47 o 
  -4  12   7       11.28        7.45      3.03 o 
  -3  12   7       17.47       16.07      3.03 o 
  -2  12   7        0.06       -0.41      2.30 o 
  -1  12   7        3.16        2.95      2.08 o 
   0  12   7       11.45        7.54      2.29 o 
   1  12   7        3.72       -0.12      2.69 o 
   2  12   7        2.68        0.47      2.34 o 
   3  12   7        1.68       -1.44      2.78 o 
   4  12   7        0.23       -2.87      2.87 o 
  -5  13   7        0.04       -2.98      2.98 o 
  -4  13   7       40.86       34.27      3.85 o 
  -3  13   7       21.98       15.39      3.12 o 
  -2  13   7        0.09       -2.36      2.36 o 
  -1  13   7        0.34       -0.97      1.94 o 
   0  13   7       23.44       19.43      2.77 o 
   1  13   7        0.00       -1.81      1.81 o 
   2  13   7       29.19       28.54      3.04 o 
   3  13   7       38.95       39.58      4.04 o 
   4  13   7        4.90       -0.13      3.14 o 
  -5  14   7       17.67       10.32      3.89 o 
  -4  14   7        0.04        2.00      2.95 o 
  -3  14   7       77.37       68.46      4.38 o 
  -2  14   7        5.83        3.11      2.61 o 
  -1  14   7       31.74       25.20      3.09 o 
   0  14   7       11.96        8.83      2.54 o 
   1  14   7        9.92        7.82      2.46 o 
   2  14   7        0.84       -0.69      2.20 o 
   3  14   7       20.13        9.74      3.24 o 
  -5  15   7        6.37       -0.96      4.10 o 
  -4  15   7       13.88        8.28      3.29 o 
  -3  15   7        6.88        6.26      3.39 o 
  -2  15   7       43.18       42.80      3.97 o 
  -1  15   7       11.31        6.22      2.19 o 
   0  15   7       24.69       23.36      2.96 o 
   1  15   7       21.99       22.87      3.01 o 
   2  15   7        0.04       -2.61      2.61 o 
   3  15   7        7.84        4.55      3.80 o 
  -5  16   7        0.01       -3.40      3.40 o 
  -4  16   7       19.83       13.37      4.28 o 
  -3  16   7       91.18       89.61      7.88 o 
  -2  16   7        0.50       -1.90      2.57 o 
  -1  16   7        1.77        0.43      2.13 o 
   0  16   7        3.68       -1.18      2.24 o 
   1  16   7        3.30        5.04      2.76 o 
   2  16   7       33.52       31.48      3.57 o 
   3  16   7       13.83        9.85      3.38 o 
  -5  17   7        0.19       -3.95      3.95 o 
  -4  17   7        8.06        0.85      3.47 o 
  -3  17   7        2.67       -2.14      3.14 o 
  -2  17   7        8.21        4.60      2.94 o 
  -1  17   7        1.39       -1.29      2.16 o 
   0  17   7        7.51        5.07      3.84 o 
   1  17   7       19.50       16.59      3.29 o 
   2  17   7        4.56        0.96      2.76 o 
   3  17   7        0.87       -3.70      3.70 o 
  -4  18   7        1.55       -2.97      2.97 o 
  -3  18   7        1.23       -3.40      3.40 o 
  -2  18   7        8.53        2.01      3.09 o 
  -1  18   7        0.11       -0.84      2.32 o 
   0  18   7       57.47       56.95      4.22 o 
   1  18   7       76.00       72.18      6.24 o 
   2  18   7        6.71        6.20      4.82 o 
   3  18   7        3.92        0.33      3.19 o 
  -4  19   7        2.50       -3.38      3.38 o 
  -3  19   7        0.34       -2.93      2.93 o 
  -2  19   7        2.10       -2.91      2.91 o 
  -1  19   7       15.29       12.66      2.92 o 
   0  19   7       30.00       31.63      3.71 o 
   1  19   7       52.57       47.07      4.54 o 
   2  19   7       59.56       59.52      4.75 o 
  -4  20   7        0.01       -3.40      3.40 o 
  -3  20   7       15.02        8.59      3.67 o 
  -2  20   7        1.44       -0.83      3.09 o 
  -1  20   7        0.06       -3.11      3.11 o 
   0  20   7       52.46       51.39      4.34 o 
   1  20   7      160.70      171.31     15.04 o 
   2  20   7        3.67        0.97      3.04 o 
  -3  21   7        1.68       -0.71      3.71 o 
  -2  21   7        0.59       -1.44      3.15 o 
  -1  21   7        6.97        7.69      2.98 o 
   0  21   7        6.45        6.98      3.54 o 
   1  21   7       11.33       12.26      4.91 o 
   2  21   7       14.31        4.62      3.66 o 
  -3  22   7        4.69        5.87      4.10 o 
  -2  22   7        2.30       -0.88      3.72 o 
  -1  22   7        0.00        2.63      2.80 o 
   0  22   7        8.98        5.88      3.51 o 
   1  22   7       39.60       32.46      4.79 o 
   2  22   7        1.44       -4.25      4.85 o 
  -3  23   7        2.87        2.61      4.14 o 
  -2  23   7       21.89       16.58      5.00 o 
  -1  23   7       32.18       32.26      4.32 o 
   0  23   7        3.48        1.68      4.67 o 
   1  23   7        0.00       -5.02      5.02 o 
  -2  24   7       35.31       30.75      4.42 o 
  -1  24   7        3.40        4.94      4.12 o 
   0  24   7       78.93       80.49      8.56 o 
   1  24   7       12.55        8.96      6.62 o 
  -1  25   7        2.58       -2.13      5.21 o 
   0  25   7        0.60        0.72      3.87 o 
  -5   0   8        0.98        1.20      4.19 o 
  -4   0   8      328.92      339.60     11.86 o 
  -2   0   8       57.07       59.82      4.82 o 
  -1   0   8        9.43       11.26      2.66 o 
   0   0   8        6.67        5.23      2.84 o 
   1   0   8        8.14        7.10      2.82 o 
   2   0   8        0.37        3.04      3.84 o 
   3   0   8       15.84       24.35      5.49 o 
  -5   1   8        6.35        5.22      3.27 o 
  -4   1   8       23.00       59.09      3.93 o 
  -3   1   8      360.47      382.20     11.22 o 
  -2   1   8       21.63       33.95      3.12 o 
  -1   1   8        3.19        5.65      1.75 o 
   0   1   8        3.15        1.69      1.95 o 
   1   1   8        9.05       11.18      3.61 o 
   2   1   8        4.66        6.99      2.44 o 
   3   1   8        0.03        1.37      2.90 o 
  -5   2   8        4.76        5.68      3.83 o 
  -4   2   8       98.83      109.85      5.18 o 
  -3   2   8        4.96       25.29      4.32 o 
  -2   2   8       81.42       92.55      6.64 o 
  -1   2   8       34.26       29.59      2.37 o 
   0   2   8        5.81        3.48      2.43 o 
   1   2   8        8.30        5.03      2.23 o 
   2   2   8       33.18       30.80      3.11 o 
   3   2   8        0.24        1.62      2.90 o 
  -5   3   8       17.75       16.21      3.74 o 
  -4   3   8       18.16       30.33      4.38 o 
  -3   3   8        0.00        2.30      2.48 o 
  -2   3   8        4.55        8.79      2.48 o 
  -1   3   8        6.53        5.51      2.21 o 
   0   3   8       40.87       44.41      3.45 o 
   1   3   8       36.69       31.60      2.96 o 
   2   3   8        4.15        5.34      2.37 o 
   3   3   8        0.64       -2.73      2.73 o 
  -5   4   8        3.52        6.90      3.34 o 
  -4   4   8        8.67        6.24      3.00 o 
  -3   4   8       21.74       23.71      3.47 o 
  -2   4   8        0.13        2.60      2.86 o 
  -1   4   8        2.78        3.26      2.32 o 
   0   4   8       15.74       16.14      2.81 o 
   1   4   8        3.53        3.18      2.53 o 
   2   4   8       51.57       57.75      3.70 o 
   3   4   8        6.36        5.72      3.04 o 
  -5   5   8        1.19       -1.85      3.64 o 
  -4   5   8       17.66       10.81      4.57 o 
  -3   5   8        4.71        1.61      3.14 o 
  -2   5   8        7.33        5.31      3.30 o 
  -1   5   8       15.00       11.04      3.16 o 
   0   5   8       35.45       37.74      3.69 o 
   1   5   8       55.25       59.82      4.40 o 
   2   5   8        8.99        9.41      2.52 o 
   3   5   8       34.18       33.90      3.85 o 
  -5   6   8        0.46       -3.46      3.46 o 
  -4   6   8        6.84        0.23      3.06 o 
  -3   6   8        2.11        1.05      2.75 o 
  -2   6   8        0.33       -0.30      2.49 o 
  -1   6   8        3.91        5.34      2.25 o 
   0   6   8        8.13        7.31      2.85 o 
   1   6   8        0.09       -1.94      2.77 o 
   2   6   8       60.93       63.71      3.85 o 
   3   6   8        0.29        2.97      3.02 o 
  -5   7   8        0.69       -0.31      3.98 o 
  -4   7   8        1.41       -2.16      2.94 o 
  -3   7   8        2.78       -2.75      2.75 o 
  -2   7   8       16.52        9.62      3.30 o 
  -1   7   8        1.92        2.45      2.20 o 
   0   7   8        0.00       -2.49      2.49 o 
   1   7   8        1.59       -0.17      2.44 o 
   2   7   8       15.41       12.89      2.81 o 
   3   7   8       84.57       81.85      4.99 o 
  -5   8   8        4.30       11.29      4.68 o 
  -4   8   8        0.19       -3.17      3.28 o 
  -3   8   8        0.73       -2.67      2.67 o 
  -2   8   8        2.46       -2.48      2.54 o 
  -1   8   8        8.60        8.04      2.62 o 
   0   8   8       28.02       22.98      3.38 o 
   1   8   8        3.79        1.78      3.71 o 
   2   8   8        5.00        1.97      2.49 o 
   3   8   8       11.82        9.64      3.22 o 
  -4   9   8        2.47       -1.51      3.09 o 
  -3   9   8        0.00       -2.76      2.76 o 
  -2   9   8        5.87        0.20      2.82 o 
  -1   9   8        9.71        9.09      2.85 o 
   0   9   8       24.87       21.57      2.94 o 
   1   9   8        4.95       -4.78      4.78 o 
   2   9   8        1.99        1.75      2.53 o 
   3   9   8        0.01       -2.94      2.94 o 
  -4  10   8        0.85       -1.95      4.28 o 
  -3  10   8        1.75       -2.65      2.65 o 
  -2  10   8       15.78       11.61      3.29 o 
  -1  10   8        9.30        5.48      2.72 o 
   0  10   8        0.74       -1.78      2.42 o 
   1  10   8        0.75       -2.50      2.50 o 
   2  10   8        0.14       -1.17      2.60 o 
  -4  11   8        0.87       -2.41      4.98 o 
  -3  11   8        0.07       -2.74      2.74 o 
  -2  11   8        0.74       -2.70      2.70 o 
  -1  11   8       39.81       36.41      3.49 o 
   0  11   8        5.74        2.07      2.60 o 
   1  11   8        9.09        2.14      3.26 o 
   2  11   8       33.83       36.90      3.87 o 
  -4  12   8        2.62       -4.67      4.67 o 
  -3  12   8        2.81        0.21      3.10 o 
  -2  12   8        0.30       -2.91      2.91 o 
  -1  12   8       13.04        7.79      2.73 o 
   0  12   8        2.63        3.77      2.55 o 
   1  12   8        4.60       -1.02      2.81 o 
   2  12   8        4.59        4.89      3.09 o 
  -4  13   8        0.17       -4.48      4.87 o 
  -3  13   8        1.43       -2.96      2.96 o 
  -2  13   8        3.22       -0.27      3.11 o 
  -1  13   8        1.15       -2.71      2.71 o 
   0  13   8        0.44       -2.61      2.61 o 
   1  13   8        1.49       -0.08      2.87 o 
   2  13   8        4.53        4.23      3.16 o 
  -4  14   8        4.13       -2.85      3.75 o 
  -3  14   8       19.33       15.94      4.24 o 
  -2  14   8        0.37       -2.58      2.97 o 
  -1  14   8        2.90       -2.35      2.88 o 
   0  14   8       12.59        4.51      4.70 o 
   1  14   8        2.99        3.08      3.14 o 
   2  14   8        1.17        2.60      3.40 o 
  -3  15   8        0.77       -1.17      3.58 o 
  -2  15   8       30.61       26.15      4.05 o 
  -1  15   8       23.30       16.64      3.71 o 
   0  15   8        0.10        1.81      3.52 o 
   1  15   8        2.77       -2.43      3.03 o 
   2  15   8       30.46       31.39      4.46 o 
  -3  16   8        7.56        7.67      4.14 o 
  -2  16   8        0.82       -1.40      3.22 o 
  -1  16   8        0.40       -3.28      3.28 o 
   0  16   8       25.61       19.90      4.13 o 
   1  16   8        0.88       -1.39      3.15 o 
  -3  17   8        0.20       -3.53      3.69 o 
  -2  17   8        5.98        5.25      4.25 o 
  -1  17   8        0.06       -1.84      3.16 o 
   0  17   8        0.22       -1.49      2.94 o 
   1  17   8       29.74       23.47      4.13 o 
  -2  18   8        5.27        3.61      4.05 o 
  -1  18   8        2.52        0.91      6.00 o 
   0  18   8        4.70        3.51      3.45 o 
   1  18   8        1.70       -5.20      6.00 o 
  -2  19   8        1.97        1.25      4.01 o 
  -1  19   8        9.16        5.56      7.13 o 
   0  19   8        6.02        6.19      3.68 o 
  -3   1   9       16.27       20.19      5.16 o 
  -2   1   9        1.73        1.17      3.04 o 
  -1   1   9        4.70        6.90      2.91 o 
  -3   2   9        4.25       12.83      4.93 o 
  -2   2   9       12.85       18.36      4.79 o 
  -1   2   9        0.01       -0.06      2.66 o 
   0   2   9        0.23       -3.39      3.39 o 
  -3   3   9        0.49        4.96      3.34 o 
  -2   3   9        6.80        2.34      3.01 o 
  -1   3   9        5.09        2.91      2.87 o 
   0   3   9       10.47        9.66      3.74 o 
   1   3   9        6.96       -1.59      4.68 o 
  -3   4   9        0.11        2.33      3.24 o 
  -2   4   9        0.82        0.97      2.91 o 
  -1   4   9        3.47        2.02      2.62 o 
   0   4   9        0.01       -3.16      3.16 o 
   1   4   9        0.96       -4.58      4.58 o 
  -3   5   9        1.66        0.93      3.43 o 
  -2   5   9        1.02        6.83      3.17 o 
  -1   5   9       14.66       10.20      2.82 o 
   0   5   9        0.12       -4.83      4.83 o 
   1   5   9       47.23       56.53     10.29 o 
  -3   6   9        1.00       -0.91      3.48 o 
  -2   6   9        1.11        5.72      3.08 o 
  -1   6   9        6.52        3.67      2.79 o 
   0   6   9        0.74       -2.98      3.34 o 
   1   6   9       13.29       14.25      5.49 o 
  -2   7   9       10.81        9.90      3.21 o 
  -1   7   9        1.55        0.63      2.82 o 
   0   7   9        0.80        1.31      3.53 o 
  -2   8   9        1.41        7.36      3.47 o 
  -1   8   9        6.75        3.20      3.65 o 
   0   8   9        0.52       -2.05      3.48 o 
  -2   9   9        3.98        0.60      3.68 o 
  -1   9   9        0.01       -1.33      4.15 o 
   0   9   9        0.29       -3.36      6.02 o 
  -2  10   9       14.69       14.90      4.34 o 
  -1  10   9        1.96        1.43      3.16 o 
   0  10   9        3.38       -2.62      4.35 o 
  -1  11   9        0.50        3.04      3.85 o 
                                                 
